# Supplementary material for: The Protein Interactome of Glycolysis in Escherichia coli
Source: Proteomes. 2021 Apr 6;9(2):16. doi: 10.3390/proteomes9020016 (PMC8167557; doi:10.3390/proteomes9020016)
Supplement: Supplementary file 1 [file proteomes-09-00016-s001.zip]

Archive with 1 entries (1 files):
- proteomes-1148741-supplementary.xlsx
