# Supplementary material for: The Protein Interactome of Glycolysis in Escherichia coli
Source: Proteomes. 2021 Apr 6;9(2):16. doi: 10.3390/proteomes9020016 (PMC8167557; doi:10.3390/proteomes9020016)
Supplement: Supplementary file 1 [file proteomes-09-00016-s001.zip › proteomes-1148741-supplementary.xlsx]

## Sheet: README
TABLE S1
This sheet mentions all the protein-protein interactions which are part of our study. They are differentiated according to their primary literature source from where they were obtained. There are total 352 protein-protein interactions mentioned here out of which 339 are unique protein-protein interactions. We had 12 duplicate interactions (S2) and one of the 12 duplicate interactions were part of…
TABLE S1 COLUMN HEADERS BELOW WHICH EXPLANATION IS GIVEN.	GLYCOLYTIC PATHWAY STEP	GLYCOLYTIC ENZYME	UNIPROT ID (GLYCOLYTIC ENZYME)	PROTEIN NAME (GLYCOLYTIC ENZYME)	INTERACTOR	UNIPROT ID (INTERACTOR)	PROTEIN NAME (INTERACTOR)	PRIMARY LITERATURE SOURCE	ENZYME (EC NUMBER)	METABOLIC PROTEIN (GO BIOLOGICAL PROCESS)	METABOLIC PATHWAY 1 (KEGG)	METABOLIC PATHWAY 2 (KEGG)	METABOLIC PATHWAY 3 (KEGG)	NUMBER OF BACTERIAL SPECIES	ABUNDANCE (ABSOLUTE)	ABUNDANCE (RELATIVE)
	Mentions the step of the pathway for that glycolytic enzyme.	Mentions the gene name of the glycolytic enzyme involved in that step of the glycolysis pathway.	Uniprot id of the glycolytic enzyme.	Full protein name given in Uniprot is mentioned for the glycolytic enzyme.	Gene name of the interactor is mentioned here. This is this protein with which glycolytic enzyme is making the protein-protein interaction (PPI) where glycolytic enzyme is one protein and interactor is the second protein for that binary PPI.	Uniprot id of the interactor.	Full protein name given in Uniprot is mentioned for the interactor protein.	The surname of first author along with the PMID of the literature source/article from which that PPI was obtained is given here. We used surname of the first author to (for example; BABU) to show the source of the PPI in the research article as well as in supplementary.	If the interactor is an enzyme, EC number of the interactor protein is given here. If not an enzyme, the cell will be blank.	GO Biological Process obtained from Gene Ontology database is mentioned here for all the interactor proteins. Highlighted in blue are those biological process which were considered as metabolic biological process depicting the metabolic protein among all the interactor proteins.	Metabolic pathway in which the interactor is involved is mentioned here. Obtained from KEGG.	Some interactors were part of multiple metabolic pathways, so, the 2nd metabolic pahtway in which that interactor is involved is mentioned here. Obtained from KEGG.	Some interactors were part of multiple metabolic pathways, so, the 3rd metabolic pahtway in which that interactor is involved is mentioned here. Obtained from KEGG.	The number of bacterial species; this value was obtained from EggNOG database for each of the interactor proteins.	Schmidt et al. 2016 was used to get the protein copies per cell values for all the interactors. Cytoscape network (Figure 7) uses these values.	The abs(protein copies per cell for the interactor)/abs (protein copies per cell value for the glycolytic enzyme) is the ratio we have calculated to get the relative abundance. Abundance plots (Figure 6) use these values. Abs (protein copies per cell for the interactor) are nothing but the values mentioned in column O of S1 sheet.
TABLE S2
This sheet mentions the protein-protein interactions which were part of multiple sources i.e. this sheet mentions the duplicate interactions. Out of all the 352 PPIs, 12 interactions were part of 2 literature sources. One of the interaction among these 12, eno:rne was actually part of 3 literature sources, so, thats why we have 353 interactions in S1 as 339 (unique) + 12 (duplicate) + 1 (1 extra …
TABLE S2 COLUMN HEADERS BELOW WHICH EXPLANATION IS GIVEN.	GLYCOLYTIC PATHWAY STEP	GLYCOLYTIC ENZYME	UNIPROT ID (GLYCOLYTIC ENZYME)	PROTEIN NAME (GLYCOLYTIC ENZYME)	INTERACTOR	UNIPROT ID (INTERACTOR)	PROTEIN NAME (INTERACTOR)	PRIMARY LITERATURE SOURCE	SECOND LITERATURE SOURCE (EVIDENCE)	ONE LINE EXPLANATION
	Mentions the step of the pathway for that glycolytic enzyme.	Mentions the gene name of the glycolytic enzyme involved in that step of the glycolysis pathway.	Uniprot id of the glycolytic enzyme.	Full protein name given in Uniprot is mentioned for the glycolytic enzyme.	Gene name of the interactor is mentioned here. This is this protein with which glycolytic enzyme is making the protein-protein interaction (PPI) where glycolytic enzyme is one protein and interactor is the second protein for that binary PPI.	Uniprot id of the interactor.	Full protein name given in Uniprot is mentioned for the interactor protein.	The surname of first author along with the PMID of the literature source/article from which that PPI was obtained is given here. We used surname of the first author to (for example; BABU) to show the source of the PPI in the research article as well as in supplementary.	PUBMED ID (PMID) of the 2nd literature source discussing this protein-protein interaction is mentioned here.	We tried to give 1 line explanation of why/on what basis that PPI was considered as evidence-based from the information given in the abstract of the research article of the second literature source.

## Sheet: S1 all PPIs
GLYCOLYTIC PATHWAY STEP	GLYCOLYTIC ENZYME	UNIPROT ID (GLYCOLYTIC ENZYME)	PROTEIN NAME (GLYCOLYTIC ENZYME)	INTERACTOR	UNIPROT ID (INTERACTOR)	PROTEIN NAME (INTERACTOR)	PRIMARY LITERATURE SOURCE	ENZYME (EC NUMBER)	METABOLIC PROTEIN (GO BIOLOGICAL PROCESS)	METABOLIC PATHWAY 1 (KEGG)	METABOLIC PATHWAY 2 (KEGG)	METABOLIC PATHWAY 3 (KEGG)	NUMBER OF BACTERIAL SPECIES	ABUNDANCE (ABSOLUTE)	ABUNDANCE (RELATIVE)
STEP 1	pgi	P0A6T1	Glucose-6-phosphate isomerase	aspA	P0AC38	Aspartate ammonia-lyase (Aspartase) (EC 4.3.1.1)	BABU (29176613)	4.3.1.1	aspartate metabolic process [GO:0006531]; tricarboxylic acid cycle [GO:0006099]	Amino acid metabolism			1358	110.161	0.023943
STEP 1	pgi	P0A6T1	Glucose-6-phosphate isomerase	dmsA	P18775	Dimethyl sulfoxide reductase DmsA (DMSO reductase) (DMSOR) (Me2SO reductase) (EC 1.8.5.3)	BABU (29176613)	1.8.5.3	anaerobic respiration [GO:0009061]	Energy metabolism			2349	1.39442	0.00030307
STEP 1	pgi	P0A6T1	Glucose-6-phosphate isomerase	eda	P0A955	KHG/KDPG aldolase [Includes: 4-hydroxy-2-oxoglutarate aldolase (EC 4.1.3.16) (2-keto-4-hydroxyglutarate aldolase) (KHG-aldolase); 2-dehydro-3-deoxy-phosphogluconate aldolase (EC 4.1.2.14) (2-keto-3-deoxy-6-phosphogluconate aldolase) (KDPG-aldolase) (Phospho-2-dehydro-3-deoxygluconate aldolase) (Phospho-2-keto-3-deoxygluconate aldolase)]	BABU (29176613)	4.1.3.16/4.1.2.14	metabolic process [GO:0008152]	Carbohydrate metabolism			2151	3635.08	3.87137
STEP 1	pgi	P0A6T1	Glucose-6-phosphate isomerase	phnI	P16687	Alpha-D-ribose 1-methylphosphonate 5-triphosphate synthase subunit PhnI (RPnTP synthase subunit PhnI) (EC 2.7.8.37) (Ribose 1-methylphosphonate 5-triphosphate synthase nucleosidase subunit)	SHATSKY (26873250)	2.7.8.37	organic phosphonate catabolic process [GO:0019700]	Metabolism of other amino acids			426	0	0
STEP 1	pgi	P0A6T1	Glucose-6-phosphate isomerase	slt	P0AGC3	Soluble lytic murein transglycosylase (EC 4.2.2.n1) (Exomuramidase) (Peptidoglycan lytic exotransglycosylase) (Slt70)	BABU (29176613)	4.2.2.n1	cell wall organization [GO:0071555]; peptidoglycan catabolic process [GO:0009253]				2840	80.0462	0.00663952
STEP 1	pgi	P0A6T1	Glucose-6-phosphate isomerase	sspA	P0ACA3	Stringent starvation protein A	BABU (29176613)		positive regulation of transcription, DNA-templated [GO:0045893]; response to starvation [GO:0042594]				1763	4717.88	1.02541
STEP 1	pgi	P0A6T1	Glucose-6-phosphate isomerase	talA	P0A867	Transaldolase A (EC 2.2.1.2)	BABU (29176613)	2.2.1.2	carbohydrate metabolic process [GO:0005975]; pentose-phosphate shunt [GO:0006098]	Carbohydrate metabolism			3350	1446.18	0.9986
STEP 1	pgi	P0A6T1	Glucose-6-phosphate isomerase	zraS	P14377	Sensor protein ZraS (EC 2.7.13.3)	BABU (29176613)	2.7.13.3	cellular response to cell envelope stress [GO:0036460]; cellular response to lead ion [GO:0071284]; cellular response to zinc ion [GO:0071294]; peptidyl-histidine phosphorylation [GO:0018106]; protein autophosphorylation [GO:0046777]; signal transduction by protein phosphorylation [GO:0023014]				2319	0	0
STEP 2	pfkB	P06999	ATP-dependent 6-phosphofructokinase isozyme 2	btuE	P06610	Thioredoxin/glutathione peroxidase BtuE (EC 1.11.1.24) (EC 1.11.1.9)	BABU (29176613)	1.11.1.15/1.11.1.9	response to hydroperoxide [GO:0033194]	Lipid metabolism	Metabolism of other amino acids		2460	1158.19	1.23348
STEP 2	pfkA	P0A796	ATP-dependent 6-phosphofructokinase isozyme 1	cpxP	P0AE85	Periplasmic protein CpxP (ORF_o167) (Periplasmic accessory protein CpxP)	BABU (29176613)		ATP-independent chaperone mediated protein folding [GO:1990507]; negative regulation of transcription, DNA-templated [GO:0045892]				793	327.875	0.226401
STEP 2	pfkA	P0A796	ATP-dependent 6-phosphofructokinase isozyme 1	cytR	P0ACN7	HTH-type transcriptional repressor CytR	BABU (29176613)		negative regulation of transcription, DNA-templated [GO:0045892]; regulation of transcription, DNA-templated [GO:0006355]				2593	8.86272	0.00611978
STEP 2	pfkA	P0A796	ATP-dependent 6-phosphofructokinase isozyme 1	dapA	P0A6L2	4-hydroxy-tetrahydrodipicolinate synthase (HTPA synthase) (EC 4.3.3.7)	BABU (29176613)	4.3.3.7	diaminopimelate biosynthetic process [GO:0019877]; lysine biosynthetic process via diaminopimelate [GO:0009089]	Amino acid metabolism	Biosynthesis of other secondary metabolites		3692	3589.1	2.4783
STEP 2	pfkB	P06999	ATP-dependent 6-phosphofructokinase isozyme 2	dapD	P0A9D8	2,3,4,5-tetrahydropyridine-2,6-dicarboxylate N-succinyltransferase (EC 2.3.1.117) (Tetrahydrodipicolinate N-succinyltransferase) (THDP succinyltransferase) (THP succinyltransferase) (Tetrahydropicolinate succinylase)	BABU (29176613)	2.3.1.117	diaminopimelate biosynthetic process [GO:0019877]; lysine biosynthetic process [GO:0009085]; lysine biosynthetic process via diaminopimelate [GO:0009089]	Amino acid metabolism			2511	10995.9	11.7107
STEP 2	pfkB	P06999	ATP-dependent 6-phosphofructokinase isozyme 2	dkgA	Q46857	2,5-diketo-D-gluconic acid reductase A (2,5-DKG reductase A) (2,5-DKGR A) (25DKGR-A) (EC 1.1.1.274) (AKR5C)	BABU (29176613)	1.1.1.274	L-ascorbic acid biosynthetic process [GO:0019853]; methylglyoxal catabolic process [GO:0051596]				2755	327.704	0.349006
STEP 2	pfkA	P0A796	ATP-dependent 6-phosphofructokinase isozyme 1	dppA	P23847	Periplasmic dipeptide transport protein (Dipeptide-binding protein) (DBP)	BABU (29176613)		chaperone-mediated protein folding [GO:0061077]; chemotaxis [GO:0006935]; dipeptide transport [GO:0042938]; peptide transport [GO:0015833]; protein transport [GO:0015031]	Membrane transport			2599	4938.56	3.41012
STEP 2	pfkB	P06999	ATP-dependent 6-phosphofructokinase isozyme 2	eda	P0A955	KHG/KDPG aldolase [Includes: 4-hydroxy-2-oxoglutarate aldolase (EC 4.1.3.16) (2-keto-4-hydroxyglutarate aldolase) (KHG-aldolase); 2-dehydro-3-deoxy-phosphogluconate aldolase (EC 4.1.2.14) (2-keto-3-deoxy-6-phosphogluconate aldolase) (KDPG-aldolase) (Phospho-2-dehydro-3-deoxygluconate aldolase) (Phospho-2-keto-3-deoxygluconate aldolase)]	BABU (29176613)	4.1.3.16/4.1.2.14	metabolic process [GO:0008152]	Carbohydrate metabolism			2151	3635.08	0.790065
STEP 2	pfkB	P06999	ATP-dependent 6-phosphofructokinase isozyme 2	glgC	P0A6V1	Glucose-1-phosphate adenylyltransferase (EC 2.7.7.27) (ADP-glucose pyrophosphorylase) (ADPGlc PPase) (ADP-glucose synthase)	BABU (29176613)	2.7.7.27	glycogen biosynthetic process [GO:0005978]; protein homotetramerization [GO:0051289]	Carbohydrate metabolism			2361	239.844	0.255435
STEP 2	pfkA	P0A796	ATP-dependent 6-phosphofructokinase isozyme 1	glpF	P0AER0	Glycerol uptake facilitator protein (Aquaglyceroporin)	BABU (29176613)		cellular response to mercury ion [GO:0071288]; glycerol transport [GO:0015793]; water transport [GO:0006833]				2572	45.6612	0.00378742
STEP 2	pfkA	P0A796	ATP-dependent 6-phosphofructokinase isozyme 1	glpT	P08194	Glycerol-3-phosphate transporter (G-3-P transporter) (G-3-P permease)	BABU (29176613)		glycerol-3-phosphate transmembrane transport [GO:0015794]; glycerol metabolic process [GO:0006071]; glycerol transport [GO:0015793]				2446	53.435	0.0368973
STEP 2	pfkB	P06999	ATP-dependent 6-phosphofructokinase isozyme 2	ldhA	P52643	D-lactate dehydrogenase (D-LDH) (EC 1.1.1.28) (Fermentative lactate dehydrogenase)	BABU (29176613)	1.1.1.28	mixed acid fermentation [GO:0019664]; response to heat [GO:0009408]	Carbohydrate metabolism			3099	565.796	0.602575
STEP 2	pfkA	P0A796	ATP-dependent 6-phosphofructokinase isozyme 1	livK	P04816	Leucine-specific-binding protein (L-BP) (LS-BP)	BABU (29176613)		leucine transport [GO:0015820]	Membrane transport			2491	2647.46	1.8281
STEP 2	pfkA	P0A796	ATP-dependent 6-phosphofructokinase isozyme 1	macA	P75830	Macrolide export protein MacA	BABU (29176613)		drug export [GO:0046618]; response to antibiotic [GO:0046677]; xenobiotic detoxification by transmembrane export across the plasma membrane [GO:1990961]				2779	32.2933	0.000893326
STEP 2	pfkA	P0A796	ATP-dependent 6-phosphofructokinase isozyme 1	mdtE	P37636	Multidrug resistance protein MdtE	BABU (29176613)		bile acid and bile salt transport [GO:0015721]; response to antibiotic [GO:0046677]; response to toxic substance [GO:0009636]; xenobiotic detoxification by transmembrane export across the plasma membrane [GO:1990961]				2779	12.9375	0.00893345
STEP 2	pfkA	P0A796	ATP-dependent 6-phosphofructokinase isozyme 1	moeA	P12281	Molybdopterin molybdenumtransferase (MPT Mo-transferase) (EC 2.10.1.1)	RAJAGOPALA (24561554)	2.10.1.1	molybdenum incorporation into molybdenum-molybdopterin complex [GO:0018315]; molybdopterin cofactor biosynthetic process [GO:0032324]; Mo-molybdopterin cofactor biosynthetic process [GO:0006777]	Metabolism of cofactors and vitamins			2934	538.593	0.371903
STEP 2	pfkA	P0A796	ATP-dependent 6-phosphofructokinase isozyme 1	moeA	P12281	Molybdopterin molybdenumtransferase (MPT Mo-transferase) (EC 2.10.1.1)	BUTLAND (15690043)	2.10.1.1	molybdenum incorporation into molybdenum-molybdopterin complex [GO:0018315]; molybdopterin cofactor biosynthetic process [GO:0032324]; Mo-molybdopterin cofactor biosynthetic process [GO:0006777]	Metabolism of cofactors and vitamins			2934	538.593	0.371903
STEP 2	pfkB	P06999	ATP-dependent 6-phosphofructokinase isozyme 2	mtnN	P0AF12	5'-methylthioadenosine/S-adenosylhomocysteine nucleosidase (MTA/SAH nucleosidase) (MTAN) (EC 3.2.2.9) (5'-deoxyadenosine nucleosidase) (DOA nucleosidase) (dAdo nucleosidase) (EC 3.2.2.-) (5'-methylthioadenosine nucleosidase) (MTA nucleosidase) (P46) (S-adenosylhomocysteine nucleosidase) (AdoHcy nucleosidase) (SAH nucleosidase) (SRH nucleosidase)	BABU (29176613)	3.2.2.9/3.2.2.-	L-methionine salvage from methylthioadenosine [GO:0019509]; L-methionine salvage from S-adenosylmethionine [GO:0019284]; purine deoxyribonucleoside catabolic process [GO:0046124]; toxic metabolite repair [GO:0110052]	Amino acid metabolism			2728	2179.6	2.32128
STEP 2	pfkA	P0A796	ATP-dependent 6-phosphofructokinase isozyme 1	prfC	P0A7I4	Peptide chain release factor RF3 (RF-3)	RAJAGOPALA (24561554)		regulation of translational termination [GO:0006449]; translational termination [GO:0006415]				2589	824.526	0.569342
STEP 2	pfkB	P06999	ATP-dependent 6-phosphofructokinase isozyme 2	ptsH	P0AA04	Phosphocarrier protein HPr (Histidine-containing protein)	BABU (29176613)		negative regulation of kinase activity [GO:0033673]; phosphoenolpyruvate-dependent sugar phosphotransferase system [GO:0009401]; positive regulation of glycogen catabolic process [GO:0045819]	Membrane transport			2504	24850.1	26.4655
STEP 2	pfkA	P0A796	ATP-dependent 6-phosphofructokinase isozyme 1	sbp	P0AG78	Sulfate-binding protein (Sulfate starvation-induced protein 2) (SSI2)	BABU (29176613)		sulfate transport [GO:0008272]; sulfur compound metabolic process [GO:0006790]	Membrane transport	Energy metabolism		1039	1356.85	0.936917
STEP 2	pfkA	P0A796	ATP-dependent 6-phosphofructokinase isozyme 1	spy	P77754	Periplasmic chaperone Spy (Spheroplast protein Y)	BABU (29176613)		ATP-independent chaperone mediated protein folding [GO:1990507]; chaperone-mediated protein folding [GO:0061077]; response to organic cyclic compound [GO:0014070]				793	423.918	0.292719
STEP 2	pfkA	P0A796	ATP-dependent 6-phosphofructokinase isozyme 1	talA	P0A867	Transaldolase A (EC 2.2.1.2)	HU (19402753)	1.17.4.1	carbohydrate metabolic process [GO:0005975]; pentose-phosphate shunt [GO:0006098]	Carbohydrate metabolism			3350	1446.18	0.31432
STEP 2	pfkA	P0A796	ATP-dependent 6-phosphofructokinase isozyme 1	ucpA	P37440	Oxidoreductase UcpA (EC 1.-.-.-)	RAJAGOPALA (24561554)	1.-.-.-					3871	121.777	0.0840882
STEP 2	pfkA	P0A796	ATP-dependent 6-phosphofructokinase isozyme 1	ucpA	P37440	Oxidoreductase UcpA (EC 1.-.-.-)	HU (19402753)	1.-.-.-					3871	121.777	0.0840882
STEP 2	pfkA	P0A796	ATP-dependent 6-phosphofructokinase isozyme 1	yadH	P0AFN6	Inner membrane transport permease YadH	BABU (29176613)		transmembrane transport [GO:0055085]				3080	0	0
STEP 2	pfkB	P06999	ATP-dependent 6-phosphofructokinase isozyme 2	ydhF	P76187	Oxidoreductase YdhF (EC 1.-.-.-)	BABU (29176613)	1.-.-.-					917	296.02	0.315262
STEP 2	pfkA	P0A796	ATP-dependent 6-phosphofructokinase isozyme 1	ygaD	P0A6G3	Nicotinamide-nucleotide amidohydrolase PncC (NMN amidohydrolase PncC) (EC 3.5.1.42) (NMN deamidase) (Nicotinamide-nucleotide amidase)	HU (19402753)	3.5.1.42	pyridine nucleotide biosynthetic process [GO:0019363]	Metabolism of cofactors and vitamins			3162	86.7668	0.0599132
STEP 2	pfkA	P0A796	ATP-dependent 6-phosphofructokinase isozyme 1	yiiM	P32157	Protein YiiM	HU (19402753)						1714	73.7441	0.0509209
STEP 2	pfkA	P0A796	ATP-dependent 6-phosphofructokinase isozyme 1	ypdA	P0AA93	Sensor histidine kinase YpdA (EC 2.7.13.3)	BABU (29176613)	2.7.13.3	cellular response to nutrient [GO:0031670]; cell wall organization [GO:0071555]; signal transduction by protein phosphorylation [GO:0023014]				1174	0	0
STEP 2	pfkB	P06999	ATP-dependent 6-phosphofructokinase isozyme 2	yqhD	Q46856	Alcohol dehydrogenase YqhD (EC 1.1.1.-)	BABU (29176613)	1.1.1.-	response to reactive oxygen species [GO:0000302]	Carbohydrate metabolism			1138	1051.82	0.0290962
STEP 2	pfkB	P06999	ATP-dependent 6-phosphofructokinase isozyme 2	zwf	P0AC53	Glucose-6-phosphate 1-dehydrogenase (G6PD) (EC 1.1.1.49) [Cleaved into: Extracellular death factor (EDF)]	BABU (29176613)	1.1.1.49	glucose metabolic process [GO:0006006]; pentose-phosphate shunt [GO:0006098]; quorum sensing [GO:0009372]	Carbohydrate metabolism	Metabolism of other amino acids		2693	1233.79	1.31399
STEP 3	fbaA	P0AB71	Fructose-bisphosphate aldolase class 2	blc	P0A901	Outer membrane lipoprotein Blc	HU (19402753)		cellular response to DNA damage stimulus [GO:0006974]; lipid metabolic process [GO:0006629]; response to reactive oxygen species [GO:0000302]				1104	49.5341	0.00137025
STEP 3	fbaB	P0A991	Fructose-bisphosphate aldolase class 1	dnaJ	P08622	Chaperone protein DnaJ (HSP40) (Heat shock protein J)	HU (19402753)		chaperone cofactor-dependent protein refolding [GO:0051085]; DNA replication [GO:0006260]; protein-containing complex assembly [GO:0065003]; protein folding [GO:0006457]; protein refolding [GO:0042026]; response to heat [GO:0009408]; viral process [GO:0016032]				3888	688.397	0.0511155
STEP 3	fbaA	P0AB71	Fructose-bisphosphate aldolase class 2	dnaK	P0A6Y8	Chaperone protein DnaK (HSP70) (Heat shock 70 kDa protein) (Heat shock protein 70)	RAJAGOPALA (24561554)		cellular response to unfolded protein [GO:0034620]; chaperone cofactor-dependent protein refolding [GO:0051085]; DNA replication [GO:0006260]; protein-containing complex assembly [GO:0065003]; protein-containing complex disassembly [GO:0032984]; protein refolding [GO:0042026]; response to heat [GO:0009408]; response to unfolded protein [GO:0006986]	Folding, sorting and degradation			3888	18605.3	8.99918
STEP 3	fbaB	P0A991	Fructose-bisphosphate aldolase class 1	groL	P0A6F5	60 kDa chaperonin (GroEL protein) (Protein Cpn60)	HU (19402753)		'de novo' protein folding [GO:0006458]; cell cycle [GO:0007049]; cell division [GO:0051301]; chaperone cofactor-dependent protein refolding [GO:0051085]; protein folding [GO:0006457]; protein refolding [GO:0042026]; response to heat [GO:0009408]; response to radiation [GO:0009314]; virion assembly [GO:0019068]	Folding, sorting and degradation			3906	22739.3	0.629035
STEP 3	fbaB	P0A991	Fructose-bisphosphate aldolase class 1	nagB	P0A759	Glucosamine-6-phosphate deaminase (EC 3.5.99.6) (GlcN6P deaminase) (GNPDA) (Glucosamine-6-phosphate isomerase)	HU (19402753)	3.5.99.6	carbohydrate metabolic process [GO:0005975]; glucosamine catabolic process [GO:0006043]; N-acetylglucosamine catabolic process [GO:0006046]; N-acetylneuraminate catabolic process [GO:0019262]; UDP-N-acetylglucosamine biosynthetic process [GO:0006048]	Carbohydrate metabolism			3123	550.377	0.015225
STEP 3	fbaB	P0A991	Fructose-bisphosphate aldolase class 1	obgE	P42641	GTPase ObgE/CgtA (EC 3.6.5.-) (GTP-binding protein Obg)	HU (19402753)	3.6.5.-	chromosome segregation [GO:0007059]; dormancy process [GO:0022611]; negative regulation of ribosome biogenesis [GO:0090071]; ribosome assembly [GO:0042255]				3775	417.642	0.0310111
STEP 3	fbaA	P0AB71	Fructose-bisphosphate aldolase class 2	ppiD	P0ADY1	Peptidyl-prolyl cis-trans isomerase D (PPIase D) (EC 5.2.1.8) (Rotamase D)	BABU (29176613)	5.2.1.8	chaperone-mediated protein folding [GO:0061077]				3272	1056.77	0.0292334
STEP 3	fbaA	P0AB71	Fructose-bisphosphate aldolase class 2	pstS	P0AG82	Phosphate-binding protein PstS (PBP)	BABU (29176613)		cellular response to DNA damage stimulus [GO:0006974]; phosphate ion transmembrane transport [GO:0035435]; phosphate ion transport [GO:0006817]; regulation of phosphatase activity [GO:0010921]; response to radiation [GO:0009314]	Membrane transport			3148	305.185	0.147615
STEP 3	fbaA	P0AB71	Fructose-bisphosphate aldolase class 2	putA	P09546	Bifunctional protein PutA [Includes: Proline dehydrogenase (EC 1.5.5.2) (Proline oxidase); Delta-1-pyrroline-5-carboxylate dehydrogenase (P5C dehydrogenase) (EC 1.2.1.88) (L-glutamate gamma-semialdehyde dehydrogenase)]	HU (19402753)	1.5.5.2/1.2.1.88	negative regulation of transcription, DNA-templated [GO:0045892]; proline biosynthetic process [GO:0006561]; proline catabolic process to glutamate [GO:0010133]; proline metabolic process [GO:0006560]; response to oxidative stress [GO:0006979]	Amino acid metabolism			2677	128.365	0.00355095
STEP 3	fbaA	P0AB71	Fructose-bisphosphate aldolase class 2	treA	P13482	Periplasmic trehalase (EC 3.2.1.28) (Alpha,alpha-trehalase) (Alpha,alpha-trehalose glucohydrolase) (Tre37A)	HU (19402753)	3.2.1.28	cellular hyperosmotic response [GO:0071474]; cellular response to DNA damage stimulus [GO:0006974]; trehalose catabolic process [GO:0005993]	Carbohydrate metabolism			997	65.8463	0.0018215
STEP 3	fbaA	P0AB71	Fructose-bisphosphate aldolase class 2	treA	P13482	Periplasmic trehalase (EC 3.2.1.28) (Alpha,alpha-trehalase) (Alpha,alpha-trehalose glucohydrolase) (Tre37A)	SHATSKY (26873250)	3.2.1.28	cellular hyperosmotic response [GO:0071474]; cellular response to DNA damage stimulus [GO:0006974]; trehalose catabolic process [GO:0005993]	Carbohydrate metabolism			997	65.8463	0.0318491
STEP 3	fbaA	P0AB71	Fructose-bisphosphate aldolase class 2	trxA	P0AA25	Thioredoxin 1 (Trx-1)	KUMAR (15004283)		cell redox homeostasis [GO:0045454]; glycerol ether metabolic process [GO:0006662]; positive regulation of DNA-directed DNA polymerase activity [GO:1900264]; viral process [GO:0016032]				3237	20951.3	0.579573
STEP 3	fbaA	P0AB71	Fructose-bisphosphate aldolase class 2	yajL	Q46948	Protein/nucleic acid deglycase 3 (EC 3.1.2.-) (EC 3.5.1.-) (EC 3.5.1.124) (Chaperone protein YajL) (Maillard deglycase)	LE (22157000)	3.1.2.-/3.5.1.-/3.5.1.124	cellular response to oxidative stress [GO:0034599]; DNA repair [GO:0006281]; guanine deglycation, glyoxal removal [GO:0106046]; protein deglycation [GO:0036525]; protein deglycation, glyoxal removal [GO:0036529]; protein refolding [GO:0042026]; protein repair [GO:0030091]; response to heat [GO:0009408]; ribosome biogenesis [GO:0042254]				3343	369.618	0.17878
STEP 3	fbaA	P0AB71	Fructose-bisphosphate aldolase class 2	yhjE	P37643	Inner membrane metabolite transport protein YhjE	BABU (29176613)						3865	467.373	0.226063
STEP 4	tpiA	P0A858	Triosephosphate isomerase	aas	P31119	Bifunctional protein Aas [Includes: 2-acylglycerophosphoethanolamine acyltransferase (EC 2.3.1.40) (2-acyl-GPE acyltransferase) (Acyl-[acyl-carrier-protein]--phospholipid O-acyltransferase); Acyl-[acyl-carrier-protein] synthetase (EC 6.2.1.20) (Acyl-ACP synthetase) (Long-chain-fatty-acid--[acyl-carrier-protein] ligase)]	BABU (29176613)	2.3.1.40/6.2.1.20	fatty acid metabolic process [GO:0006631]; phospholipid biosynthetic process [GO:0008654]	Lipid metabolism			3905	6.31262	0.000848664
STEP 4	tpiA	P0A858	Triosephosphate isomerase	baeS	P30847	Signal transduction histidine-protein kinase BaeS (EC 2.7.13.3)	BABU (29176613)	2.7.13.3	protein autophosphorylation [GO:0046777]; signal transduction by protein phosphorylation [GO:0023014]				3120	9.16872	0.000253633
STEP 4	tpiA	P0A858	Triosephosphate isomerase	cpdB	P08331	2',3'-cyclic-nucleotide 2'-phosphodiesterase/3'-nucleotidase (EC 3.1.3.6) (EC 3.1.4.16)	BABU (29176613)	3.1.3.6/3.1.4.16	cellular response to DNA damage stimulus [GO:0006974]; nucleotide catabolic process [GO:0009166]	Nucleotide metabolism			2707	134.025	0.00370752
STEP 4	tpiA	P0A858	Triosephosphate isomerase	dnaE	P10443	DNA polymerase III subunit alpha (EC 2.7.7.7)	HU (19402753)	2.7.7.7	DNA replication [GO:0006260]; nucleic acid phosphodiester bond hydrolysis [GO:0090305]	Replication and repair			3332	3.31386	0.000445513
STEP 4	tpiA	P0A858	Triosephosphate isomerase	ftsI	P0AD68	Peptidoglycan D,D-transpeptidase FtsI (EC 3.4.16.4) (Essential cell division protein FtsI) (Murein transpeptidase) (Penicillin-binding protein 3) (PBP-3) (Peptidoglycan synthase FtsI)	BABU (29176613)	3.4.16.4	cell division [GO:0051301]; cell wall organization [GO:0071555]; division septum assembly [GO:0000917]; FtsZ-dependent cytokinesis [GO:0043093]; peptidoglycan biosynthetic process [GO:0009252]; regulation of cell shape [GO:0008360]; response to drug [GO:0042493]	Glycan biosynthesis and metabolism			3248	11.4843	0.000317689
STEP 4	tpiA	P0A858	Triosephosphate isomerase	glpF	P0AER0	Glycerol uptake facilitator protein (Aquaglyceroporin)	BABU (29176613)		cellular response to mercury ion [GO:0071288]; glycerol transport [GO:0015793]; water transport [GO:0006833]				2572	45.6612	0.0315294
STEP 4	tpiA	P0A858	Triosephosphate isomerase	helD	P15038	DNA helicase IV (EC 3.6.4.12) (75 kDa helicase)	HU (19402753)	3.6.4.12	DNA recombination [GO:0006310]; DNA repair [GO:0006281]; recombinational repair [GO:0000725]				3791	38.4459	0.000816549
STEP 4	tpiA	P0A858	Triosephosphate isomerase	hypC	P0AAM3	Hydrogenase maturation factor HypC (Chaperone-type protein HypC) (Hydrogenase accessory chaperone HypC)	HU (19402753)		protein maturation [GO:0051604]				963	0	0
STEP 4	tpiA	P0A858	Triosephosphate isomerase	lysU	P0A8N5	Lysine--tRNA ligase, heat inducible (EC 6.1.1.6) (Lysyl-tRNA synthetase) (LysRS)	HU (19402753)	6.1.1.6	lysyl-tRNA aminoacylation [GO:0006430]; tRNA aminoacylation for protein translation [GO:0006418]	Translation			3356	493.184	0.0136429
STEP 4	tpiA	P0A858	Triosephosphate isomerase	macA	P75830	Macrolide export protein MacA	BABU (29176613)		drug export [GO:0046618]; response to antibiotic [GO:0046677]; xenobiotic detoxification by transmembrane export across the plasma membrane [GO:1990961]				2779	32.2933	0.0222988
STEP 4	tpiA	P0A858	Triosephosphate isomerase	mraY	P0A6W3	Phospho-N-acetylmuramoyl-pentapeptide-transferase (EC 2.7.8.13) (UDP-MurNAc-pentapeptide phosphotransferase)	BABU (29176613)	2.7.8.13	cell cycle [GO:0007049]; cell division [GO:0051301]; cell wall macromolecule biosynthetic process [GO:0044038]; cell wall organization [GO:0071555]; peptidoglycan biosynthetic process [GO:0009252]; regulation of cell shape [GO:0008360]	Glycan biosynthesis and metabolism			3790	20.393	0.000564129
STEP 4	tpiA	P0A858	Triosephosphate isomerase	pepT	P29745	Peptidase T (EC 3.4.11.4) (Aminotripeptidase) (Tripeptidase) (Tripeptide aminopeptidase)	RAJAGOPALA (24561554)	3.4.11.4	peptide catabolic process [GO:0043171]; peptide metabolic process [GO:0006518]				1675	261.545	0.0351618
STEP 4	tpiA	P0A858	Triosephosphate isomerase	pflB	P09373	Formate acetyltransferase 1 (EC 2.3.1.54) (Pyruvate formate-lyase 1)	RAJAGOPALA (24561554)	2.3.1.54	glucose metabolic process [GO:0006006]; threonine catabolic process [GO:0006567]	Carbohydrate metabolism			1223	4615.03	2.42621
STEP 4	tpiA	P0A858	Triosephosphate isomerase	phnJ	P16688	Alpha-D-ribose 1-methylphosphonate 5-phosphate C-P lyase (PRPn C-P lyase) (EC 4.7.1.1)	RAJAGOPALA (24561554)	4.7.1.1	organic phosphonate catabolic process [GO:0019700]	Metabolism of other amino acids			425	0	0
STEP 4	tpiA	P0A858	Triosephosphate isomerase	pstS	P0AG82	Phosphate-binding protein PstS (PBP)	BABU (29176613)		cellular response to DNA damage stimulus [GO:0006974]; phosphate ion transmembrane transport [GO:0035435]; phosphate ion transport [GO:0006817]; regulation of phosphatase activity [GO:0010921]; response to radiation [GO:0009314]	Membrane transport			3148	305.185	0.0076222
STEP 4	tpiA	P0A858	Triosephosphate isomerase	rpoA	P0A7Z4	DNA-directed RNA polymerase subunit alpha (RNAP subunit alpha) (EC 2.7.7.6) (RNA polymerase subunit alpha) (Transcriptase subunit alpha)	HU (19402753)	2.7.7.6	transcription, DNA-templated [GO:0006351]	Transcription			3961	14575	0.309557
STEP 4	tpiA	P0A858	Triosephosphate isomerase	sapC	P0AGH5	Putrescine export system permease protein SapC	BABU (29176613)		putrescine transport [GO:0015847]	Membrane transport			262	0	0
STEP 4	tpiA	P0A858	Triosephosphate isomerase	trxA	P0AA25	Thioredoxin 1 (Trx-1)	KUMAR (15004283)		cell redox homeostasis [GO:0045454]; glycerol ether metabolic process [GO:0006662]; positive regulation of DNA-directed DNA polymerase activity [GO:1900264]; viral process [GO:0016032]				3237	20951.3	10.1339
STEP 4	tpiA	P0A858	Triosephosphate isomerase	xylF	P37387	D-xylose-binding periplasmic protein	BABU (29176613)		D-xylose metabolic process [GO:0042732]; D-xylose transmembrane transport [GO:0015753]	Membrane transport			910	94.0215	0.0026009
STEP 4	tpiA	P0A858	Triosephosphate isomerase	yfdH	P77293	Prophage bactoprenol glucosyl transferase homolog (EC 2.4.1.-) (Bactoprenol glucosyl transferase homolog from prophage CPS-53)	BABU (29176613)	2.4.1.-					3683	3.50256	9.68909e-05
STEP 4	tpiA	P0A858	Triosephosphate isomerase	yfgB	P36979	Dual-specificity RNA methyltransferase RlmN (EC 2.1.1.192) (23S rRNA (adenine(2503)-C(2))-methyltransferase) (23S rRNA m2A2503 methyltransferase) (Ribosomal RNA large subunit methyltransferase N) (tRNA (adenine(37)-C(2))-methyltransferase) (tRNA m2A37 methyltransferase)	HU (19402753)	2.1.1.192	response to antibiotic [GO:0046677]; rRNA base methylation [GO:0070475]; tRNA methylation [GO:0030488]				3198	214.778	0.0288746
STEP 4	tpiA	P0A858	Triosephosphate isomerase	yfiD	P68066	Autonomous glycyl radical cofactor	HU (19402753)		threonine catabolic process [GO:0006567]				217	900.527	0.121066
STEP 5	gapA	P0A9B2	Glyceraldehyde-3-phosphate dehydrogenase A	apaH	P05637	Bis(5'-nucleosyl)-tetraphosphatase [symmetrical] (EC 3.6.1.41) (Ap4A hydrolase) (Diadenosine 5',5'''-P1,P4-tetraphosphate pyrophosphohydrolase) (Diadenosine tetraphosphatase)	HU (19402753)	3.6.1.41	nucleobase-containing small molecule interconversion [GO:0015949]; response to X-ray [GO:0010165]	Nucleotide metabolism			3076	57.1731	0.00158157
STEP 5	gapA	P0A9B2	Glyceraldehyde-3-phosphate dehydrogenase A	araF	P02924	L-arabinose-binding periplasmic protein (ABP)	BABU (29176613)		L-arabinose transmembrane transport [GO:0042882]	Membrane transport			2025	34.9568	0.000742444
STEP 5	gapA	P0A9B2	Glyceraldehyde-3-phosphate dehydrogenase A	bacA	P60932	Undecaprenyl-diphosphatase (EC 3.6.1.27) (Bacitracin resistance protein) (Undecaprenyl pyrophosphate phosphatase)	BABU (29176613)	3.6.1.27	cell wall organization [GO:0071555]; dephosphorylation [GO:0016311]; peptidoglycan biosynthetic process [GO:0009252]; regulation of cell shape [GO:0008360]; response to antibiotic [GO:0046677]	Glycan biosynthesis and metabolism			3103	0	0
STEP 5	gapA	P0A9B2	Glyceraldehyde-3-phosphate dehydrogenase A	blc	P0A901	Outer membrane lipoprotein Blc	HU (19402753)		cellular response to DNA damage stimulus [GO:0006974]; lipid metabolic process [GO:0006629]; response to reactive oxygen species [GO:0000302]				1104	49.5341	0.0239591
STEP 5	gapA	P0A9B2	Glyceraldehyde-3-phosphate dehydrogenase A	cheZ	P0A9H9	Protein phosphatase CheZ (EC 3.1.3.-) (Chemotaxis protein CheZ)	RAJAGOPALA (24561554)	3.1.3.-	archaeal or bacterial-type flagellum-dependent cell motility [GO:0097588]; chemotaxis [GO:0006935]; protein dephosphorylation [GO:0006470]; regulation of chemotaxis [GO:0050920]				623	1.73484	3.6846e-05
STEP 5	gapA	P0A9B2	Glyceraldehyde-3-phosphate dehydrogenase A	cpxR	P0AE88	Transcriptional regulatory protein CpxR	HU (19402753)		cell adhesion [GO:0007155]; negative regulation of transcription, DNA-templated [GO:0045892]; positive regulation of transcription, DNA-templated [GO:0045893]; regulation of cell-substrate adhesion [GO:0010810]				3297	933.452	0.0198255
STEP 5	gapA	P0A9B2	Glyceraldehyde-3-phosphate dehydrogenase A	epd	P0A9B6	D-erythrose-4-phosphate dehydrogenase (E4PDH) (EC 1.2.1.72)	HAUSER (24627523)	1.2.1.72	glucose metabolic process [GO:0006006]; pyridoxal phosphate biosynthetic process [GO:0042823]; pyridoxine biosynthetic process [GO:0008615]	Metabolism of cofactors and vitamins			3914	111.922	0.0023771
STEP 5	gapA	P0A9B2	Glyceraldehyde-3-phosphate dehydrogenase A	exbB	P0ABU7	Biopolymer transport protein ExbB	HU (19402753)		bacteriocin transport [GO:0043213]; protein import [GO:0017038]; protein stabilization [GO:0050821]				1955	818.809	0.0226506
STEP 5	gapA	P0A9B2	Glyceraldehyde-3-phosphate dehydrogenase A	fabA	P0A6Q3	3-hydroxydecanoyl-[acyl-carrier-protein] dehydratase (EC 4.2.1.59) (3-hydroxyacyl-[acyl-carrier-protein] dehydratase FabA) (Beta-hydroxydecanoyl thioester dehydrase) (Trans-2-decenoyl-[acyl-carrier-protein] isomerase) (EC 5.3.3.14)	HU (19402753)	4.2.1.59/5.3.3.14	fatty acid biosynthetic process [GO:0006633]; lipid biosynthetic process [GO:0008610]	Lipid metabolism			2791	2067.44	0.0571914
STEP 5	gapA	P0A9B2	Glyceraldehyde-3-phosphate dehydrogenase A	fliI	P52612	Flagellum-specific ATP synthase (EC 7.1.2.2)	HU (19402753)	7.1.2.2	ATP biosynthetic process [GO:0006754]; bacterial-type flagellum assembly [GO:0044780]; bacterial-type flagellum-dependent cell motility [GO:0071973]; ion transport [GO:0006811]; protein secretion by the type III secretion system [GO:0030254]				1572	0	0
STEP 5	gapA	P0A9B2	Glyceraldehyde-3-phosphate dehydrogenase A	flu	P39180	Antigen 43 (AG43) (Fluffing protein) [Cleaved into: Antigen 43 alpha chain; Antigen 43 beta chain]	HU (19402753)						1222	59.4647	0.00164496
STEP 5	gapA	P0A9B2	Glyceraldehyde-3-phosphate dehydrogenase A	ftsE	P0A9R7	Cell division ATP-binding protein FtsE	BABU (29176613)		cell cycle [GO:0007049]; cell division [GO:0051301]; response to antibiotic [GO:0046677]; transmembrane transport [GO:0055085]	Membrane transport			2650	249.551	0.0053002
STEP 5	gapA	P0A9B2	Glyceraldehyde-3-phosphate dehydrogenase A	ftsK	P46889	DNA translocase FtsK	BABU (29176613)		cell cycle [GO:0007049]; cell division [GO:0051301]; cellular response to antibiotic [GO:0071236]; chromosome segregation [GO:0007059]; positive regulation of catalytic activity [GO:0043085]; positive regulation of transcription, DNA-templated [GO:0045893]; response to osmotic stress [GO:0006970]; response to salt stress [GO:0009651]; septum digestion after cytokinesis [GO:0000920]				3367	32.9575	0.000699981
STEP 5	gapA	P0A9B2	Glyceraldehyde-3-phosphate dehydrogenase A	ftsW	P0ABG4	Probable peptidoglycan glycosyltransferase FtsW (PGT) (EC 2.4.1.129) (Cell division protein FtsW) (Cell wall polymerase) (Lipid II flippase FtsW) (Peptidoglycan polymerase) (PG polymerase)	BABU (29176613)	2.4.1.129	cell division [GO:0051301]; cell wall organization [GO:0071555]; FtsZ-dependent cytokinesis [GO:0043093]; lipid-linked peptidoglycan transport [GO:0015836]; peptidoglycan biosynthetic process [GO:0009252]; regulation of cell shape [GO:0008360]				3240	0	0
STEP 5	gapA	P0A9B2	Glyceraldehyde-3-phosphate dehydrogenase A	glnA	P0A9C5	Glutamine synthetase (GS) (EC 6.3.1.2) (Glutamate--ammonia ligase) (Glutamine synthetase I beta) (GSI beta)	HAUSER (24627523)	6.3.1.2	ammonia assimilation cycle [GO:0019676]; glutamine biosynthetic process [GO:0006542]; nitrogen utilization [GO:0019740]; response to radiation [GO:0009314]	Carbohydrate metabolism	Energy metabolism	Amino acid metabolism	3520	17828.4	0.378656
STEP 5	gapA	P0A9B2	Glyceraldehyde-3-phosphate dehydrogenase A	groL	P0A6F5	60 kDa chaperonin (GroEL protein) (Protein Cpn60)	HOURY (10647006)		de novo' protein folding [GO:0006458]; cell cycle [GO:0007049]; cell division [GO:0051301]; chaperone cofactor-dependent protein refolding [GO:0051085]; protein folding [GO:0006457]; protein refolding [GO:0042026]; response to heat [GO:0009408]; response to radiation [GO:0009314]; virion assembly [GO:0019068]	Folding, sorting and degradation			3906	22739.3	1.68846
STEP 5	gapA	P0A9B2	Glyceraldehyde-3-phosphate dehydrogenase A	helD	P15038	DNA helicase IV (EC 3.6.4.12) (75 kDa helicase)	HU (19402753)	3.6.4.12	DNA recombination [GO:0006310]; DNA repair [GO:0006281]; recombinational repair [GO:0000725]				3791	38.4459	0.000960211
STEP 5	gapA	P0A9B2	Glyceraldehyde-3-phosphate dehydrogenase A	hybF	P0A703	Hydrogenase maturation factor HybF (Hydrogenase nickel incorporation protein HybF) (Hydrogenase-2 operon protein HybF)	HAUSER (24627523)		cellular protein modification process [GO:0006464]; protein maturation [GO:0051604]				993	0	0
STEP 5	gapA	P0A9B2	Glyceraldehyde-3-phosphate dehydrogenase A	hybG	P0AAM7	Hydrogenase maturation factor HybG (Hydrogenase-2 operon protein HybG)	HU (19402753)		protein maturation [GO:0051604]				963	0	0
STEP 5	gapA	P0A9B2	Glyceraldehyde-3-phosphate dehydrogenase A	hypA	P0A700	Hydrogenase maturation factor HypA	HAUSER (24627523)		cellular protein modification process [GO:0006464]; protein maturation [GO:0051604]				993	0	0
STEP 5	gapA	P0A9B2	Glyceraldehyde-3-phosphate dehydrogenase A	hypF	P30131	Carbamoyltransferase HypF (EC 6.2.-.-) (Carbamoyl phosphate-converting enzyme HypF) ([NiFe]-hydrogenase maturation factor HypF) (Hydrogenase maturation protein HypF)	HU (19402753)	6.2.-.-	protein carbamoylation [GO:0046944]; protein maturation [GO:0051604]				978	0	0
STEP 5	gapA	P0A9B2	Glyceraldehyde-3-phosphate dehydrogenase A	lhr	P30015	Probable ATP-dependent helicase lhr (EC 3.6.4.-) (Large helicase-related protein)	HU (19402753)	3.6.4.-					1643	0	0
STEP 5	gapA	P0A9B2	Glyceraldehyde-3-phosphate dehydrogenase A	lnt	P23930	Apolipoprotein N-acyltransferase (ALP N-acyltransferase) (EC 2.3.1.269) (Copper homeostasis protein CutE)	BABU (29176613)	2.3.1.269	lipoprotein biosynthetic process [GO:0042158]				2101	47.1903	0.00100227
STEP 5	gapA	P0A9B2	Glyceraldehyde-3-phosphate dehydrogenase A	lysU	P0A8N5	Lysine--tRNA ligase, heat inducible (EC 6.1.1.6) (Lysyl-tRNA synthetase) (LysRS)	HU (19402753)	6.1.1.6	lysyl-tRNA aminoacylation [GO:0006430]; tRNA aminoacylation for protein translation [GO:0006418]	Translation			3356	493.184	0.0104747
STEP 5	gapA	P0A9B2	Glyceraldehyde-3-phosphate dehydrogenase A	mrcA	P02918	Penicillin-binding protein 1A (PBP-1a) (PBP1a) [Includes: Penicillin-insensitive transglycosylase (EC 2.4.1.129) (Peptidoglycan TGase); Penicillin-sensitive transpeptidase (EC 3.4.16.4) (DD-transpeptidase)]	HU (19402753)	2.4.1.129/3.4.16.4	cell wall organization [GO:0071555]; peptidoglycan biosynthetic process [GO:0009252]; regulation of cell shape [GO:0008360]; response to antibiotic [GO:0046677]	Glycan biosynthesis and metabolism			1691	30.8352	0.000852989
STEP 5	gapA	P0A9B2	Glyceraldehyde-3-phosphate dehydrogenase A	murG	P17443	UDP-N-acetylglucosamine--N-acetylmuramyl-(pentapeptide) pyrophosphoryl-undecaprenol N-acetylglucosamine transferase (EC 2.4.1.227) (Undecaprenyl-PP-MurNAc-pentapeptide-UDPGlcNAc GlcNAc transferase)	BABU (29176613)	2.4.1.227	carbohydrate metabolic process [GO:0005975]; cell cycle [GO:0007049]; cell division [GO:0051301]; cell wall organization [GO:0071555]; lipid glycosylation [GO:0030259]; peptidoglycan biosynthetic process [GO:0009252]; regulation of cell shape [GO:0008360]	Glycan biosynthesis and metabolism			3359	92.0321	0.00195466
STEP 5	gapA	P0A9B2	Glyceraldehyde-3-phosphate dehydrogenase A	nagB	P0A759	Glucosamine-6-phosphate deaminase (EC 3.5.99.6) (GlcN6P deaminase) (GNPDA) (Glucosamine-6-phosphate isomerase)	HU (19402753)	3.5.99.6	carbohydrate metabolic process [GO:0005975]; glucosamine catabolic process [GO:0006043]; N-acetylglucosamine catabolic process [GO:0006046]; N-acetylneuraminate catabolic process [GO:0019262]; UDP-N-acetylglucosamine biosynthetic process [GO:0006048]	Carbohydrate metabolism			3123	550.377	0.0408671
STEP 5	gapA	P0A9B2	Glyceraldehyde-3-phosphate dehydrogenase A	nusG	P0AFG0	Transcription termination/antitermination protein NusG	HU (19402753)		DNA-templated transcription, elongation [GO:0006354]; DNA-templated transcription, termination [GO:0006353]; regulation of DNA-templated transcription, elongation [GO:0032784]; transcription antitermination [GO:0031564]				3483	3933.85	0.0835507
STEP 5	gapA	P0A9B2	Glyceraldehyde-3-phosphate dehydrogenase A	ogt	P0AFH0	Methylated-DNA--protein-cysteine methyltransferase (EC 2.1.1.63) (6-O-methylguanine-DNA methyltransferase) (MGMT) (O-6-methylguanine-DNA-alkyltransferase)	HU (19402753)	2.1.1.63	DNA dealkylation involved in DNA repair [GO:0006307]; methylation [GO:0032259]				3481	56.6848	0.00120392
STEP 5	gapA	P0A9B2	Glyceraldehyde-3-phosphate dehydrogenase A	oppC	P0AFH6	Oligopeptide transport system permease protein OppC	BABU (29176613)		protein transport [GO:0015031]; transmembrane transport [GO:0055085]	Membrane transport			2908	95.7998	0.00203468
STEP 5	gapA	P0A9B2	Glyceraldehyde-3-phosphate dehydrogenase A	proC	P0A9L8	Pyrroline-5-carboxylate reductase (P5C reductase) (P5CR) (EC 1.5.1.2) (PCA reductase)	HU (19402753)	1.5.1.2	L-proline biosynthetic process [GO:0055129]	Amino acid metabolism			3587	548.582	0.0151754
STEP 5	gapA	P0A9B2	Glyceraldehyde-3-phosphate dehydrogenase A	rbsB	P02925	Ribose import binding protein RbsB	BABU (29176613)		D-ribose transmembrane transport [GO:0015752]; positive chemotaxis [GO:0050918]	Membrane transport			2025	5038.32	0.107008
STEP 5	gapA	P0A9B2	Glyceraldehyde-3-phosphate dehydrogenase A	rimI	P0A944	[Ribosomal protein S18]-alanine N-acetyltransferase (EC 2.3.1.266) (KAT) (Peptidyl-lysine N-acetyltransferase) (EC 2.3.1.-)	HU (19402753)	2.3.1.266/2.3.1.-	cellular protein modification process [GO:0006464]; internal peptidyl-lysine acetylation [GO:0018393]; N-terminal peptidyl-alanine acetylation [GO:0017189]; N-terminal protein amino acid acetylation [GO:0006474]				3866	44.8431	0.00095242
STEP 5	gapA	P0A9B2	Glyceraldehyde-3-phosphate dehydrogenase A	rpoA	P0A7Z4	DNA-directed RNA polymerase subunit alpha (RNAP subunit alpha) (EC 2.7.7.6) (RNA polymerase subunit alpha) (Transcriptase subunit alpha)	HU (19402753)	2.7.7.6	transcription, DNA-templated [GO:0006351]	Transcription			3961	14575	1.95945
STEP 5	gapA	P0A9B2	Glyceraldehyde-3-phosphate dehydrogenase A	rpoB	P0A8V2	DNA-directed RNA polymerase subunit beta (RNAP subunit beta) (EC 2.7.7.6) (RNA polymerase subunit beta) (Transcriptase subunit beta)	HU (19402753)	2.7.7.6	response to antibiotic [GO:0046677]; transcription, DNA-templated [GO:0006351]	Transcription			3956	3957.43	0.0840516
STEP 5	gapA	P0A9B2	Glyceraldehyde-3-phosphate dehydrogenase A	rpoC	P0A8T7	DNA-directed RNA polymerase subunit beta' (RNAP subunit beta') (EC 2.7.7.6) (RNA polymerase subunit beta') (Transcriptase subunit beta')	HU (19402753)	2.7.7.6	response to antibiotic [GO:0046677]; transcription, DNA-templated [GO:0006351]	Transcription			3955	2778.52	0.0590128
STEP 5	gapA	P0A9B2	Glyceraldehyde-3-phosphate dehydrogenase A	rpoD	P00579	RNA polymerase sigma factor RpoD (Sigma-70)	HU (19402753)		response to heat [GO:0009408]; transcription initiation from bacterial-type RNA polymerase promoter [GO:0001123]				3469	648.017	0.0137632
STEP 5	gapA	P0A9B2	Glyceraldehyde-3-phosphate dehydrogenase A	rsgA	P39286	Small ribosomal subunit biogenesis GTPase RsgA (EC 3.6.1.-)	HU (19402753)	3.6.1.-	ribosomal small subunit biogenesis [GO:0042274]	Metabolism of cofactors and vitamins			2844	374.43	0.00795249
STEP 5	gapA	P0A9B2	Glyceraldehyde-3-phosphate dehydrogenase A	tktB	P33570	Transketolase 2 (TK 2) (EC 2.2.1.1)	HU (19402753)	2.2.1.1	pentose-phosphate shunt [GO:0006098]	Carbohydrate metabolism	Metabolism of terpenoids and polyketides		3263	753.547	0.0208453
STEP 5	gapA	P0A9B2	Glyceraldehyde-3-phosphate dehydrogenase A	treA	P13482	Periplasmic trehalase (EC 3.2.1.28) (Alpha,alpha-trehalase) (Alpha,alpha-trehalose glucohydrolase) (Tre37A)	HU (19402753)	3.2.1.28	cellular hyperosmotic response [GO:0071474]; cellular response to DNA damage stimulus [GO:0006974]; trehalose catabolic process [GO:0005993]	Carbohydrate metabolism			997	65.8463	0.0013985
STEP 5	gapA	P0A9B2	Glyceraldehyde-3-phosphate dehydrogenase A	trxA	P0AA25	Thioredoxin 1 (Trx-1)	KUMAR (15004283)		cell redox homeostasis [GO:0045454]; glycerol ether metabolic process [GO:0006662]; positive regulation of DNA-directed DNA polymerase activity [GO:1900264]; viral process [GO:0016032]				3237	20951.3	0.444983
STEP 5	gapA	P0A9B2	Glyceraldehyde-3-phosphate dehydrogenase A	wbbK	P37751	Putative glycosyltransferase WbbK	HU (19402753)		lipopolysaccharide biosynthetic process [GO:0009103]				3849	61.4541	0.0017
STEP 5	gapA	P0A9B2	Glyceraldehyde-3-phosphate dehydrogenase A	yacL	P0A8E5	UPF0231 protein YacL	HU (19402753)						233	170.599	0.00362334
STEP 5	gapA	P0A9B2	Glyceraldehyde-3-phosphate dehydrogenase A	yajL	Q46948	Protein/nucleic acid deglycase 3 (EC 3.1.2.-) (EC 3.5.1.-) (EC 3.5.1.124) (Chaperone protein YajL) (Maillard deglycase)	LE (22157000)	3.1.2.-/3.5.1.-/3.5.1.124	cellular response to oxidative stress [GO:0034599]; DNA repair [GO:0006281]; guanine deglycation, glyoxal removal [GO:0106046]; protein deglycation [GO:0036525]; protein deglycation, glyoxal removal [GO:0036529]; protein refolding [GO:0042026]; protein repair [GO:0030091]; response to heat [GO:0009408]; ribosome biogenesis [GO:0042254]				3343	369.618	0.00785028
STEP 5	gapA	P0A9B2	Glyceraldehyde-3-phosphate dehydrogenase A	ybeY	P0A898	Endoribonuclease YbeY (EC 3.1.-.-)	HAUSER (24627523)	3.1.-.-	endonucleolytic cleavage involved in rRNA processing [GO:0000478]; maturation of SSU-rRNA [GO:0030490]; response to heat [GO:0009408]; ribosomal small subunit biogenesis [GO:0042274]; ribosome biogenesis [GO:0042254]; rRNA processing [GO:0006364]; transcription antitermination [GO:0031564]; translation [GO:0006412]				3525	14.0341	0.00029807
STEP 5	gapA	P0A9B2	Glyceraldehyde-3-phosphate dehydrogenase A	yciS	P0ACV4	Lipopolysaccharide assembly protein A	HU (19402753)		lipopolysaccharide metabolic process [GO:0008653]				225	58.3894	0.00161522
STEP 5	gapA	P0A9B2	Glyceraldehyde-3-phosphate dehydrogenase A	ydaN	P64423	Zinc transport protein ZntB	BABU (29176613)		zinc ion import across plasma membrane [GO:0071578]; zinc ion transmembrane transport [GO:0071577]				3047	8.87473	0.0002455
STEP 5	gapA	P0A9B2	Glyceraldehyde-3-phosphate dehydrogenase A	ydjL	P77539	Uncharacterized zinc-type alcohol dehydrogenase-like protein YdjL	HU (19402753)	NA	NA	NA	NA	NA	3172	0	0
STEP 5	gapA	P0A9B2	Glyceraldehyde-3-phosphate dehydrogenase A	yfjJ	P52125	Uncharacterized protein YfjJ	RAJAGOPALA (24561554)	NA	NA	NA	NA	NA	75	0	0
STEP 5	gapA	P0A9B2	Glyceraldehyde-3-phosphate dehydrogenase A	yfjK	P52126	Uncharacterized protein YfjK	HU (19402753)	NA	defense response to virus [GO:0051607]; response to ionizing radiation [GO:0010212]	NA	NA	NA	1012	0	0
STEP 5	gapA	P0A9B2	Glyceraldehyde-3-phosphate dehydrogenase A	yhhP	P0A890	Sulfur carrier protein TusA (Sulfur mediator TusA) (Sulfur transfer protein TusA) (tRNA 2-thiouridine synthesizing protein A)	HU (19402753)		Mo-molybdopterin cofactor biosynthetic process [GO:0006777]; tRNA wobble position uridine thiolation [GO:0002143]	Folding, sorting and degradation			2007	0	0
STEP 5	gapA	P0A9B2	Glyceraldehyde-3-phosphate dehydrogenase A	yidC	P25714	Membrane protein insertase YidC (Foldase YidC) (Inner membrane protein YidC) (Membrane integrase YidC) (Oxa1Ec)	BABU (29176613)		protein-containing complex assembly [GO:0065003]; protein folding [GO:0006457]; protein homooligomerization [GO:0051260]; protein insertion into membrane [GO:0051205]; protein transport [GO:0015031]	Folding, sorting and degradation			3780	841.687	0.0178765
STEP 5	gapA	P0A9B2	Glyceraldehyde-3-phosphate dehydrogenase A	yidC	P25714	Membrane protein insertase YidC (Foldase YidC) (Inner membrane protein YidC) (Membrane integrase YidC) (Oxa1Ec)	BLOOIS (18387365) (18387365)		protein-containing complex assembly [GO:0065003]; protein folding [GO:0006457]; protein homooligomerization [GO:0051260]; protein insertion into membrane [GO:0051205]; protein transport [GO:0015031]	Folding, sorting and degradation			3780	841.687	0.0178765
STEP 5	gapA	P0A9B2	Glyceraldehyde-3-phosphate dehydrogenase A	yiiD	P0ADQ2	Uncharacterized protein YiiD	HU (19402753)	NA	NA	NA	NA	NA	3866	134.067	0.00284743
STEP 5	gapA	P0A9B2	Glyceraldehyde-3-phosphate dehydrogenase A	yjeE	P0AF67	tRNA threonylcarbamoyladenosine biosynthesis protein TsaE (t(6)A37 threonylcarbamoyladenosine biosynthesis protein TsaE)	HU (19402753)		protein autophosphorylation [GO:0046777]; tRNA threonylcarbamoyladenosine modification [GO:0002949]				3307	914.239	0.0194174
STEP 5	gapA	P0A9B2	Glyceraldehyde-3-phosphate dehydrogenase A	ynaI	P0AEB5	Low conductance mechanosensitive channel YnaI	BABU (29176613)		ion transport [GO:0006811]; transmembrane transport [GO:0055085]				3455	2.34859	6.49688e-05
STEP 5	gapA	P0A9B2	Glyceraldehyde-3-phosphate dehydrogenase A	zupT	P0A8H3	Zinc transporter ZupT	BABU (29176613)		cadmium ion transmembrane transport [GO:0070574]; zinc ion transmembrane transport [GO:0071577]; zinc ion transport [GO:0006829]				2453	0	0
STEP 6	pgk	P0A799	Phosphoglycerate kinase	amiC	P63883	N-acetylmuramoyl-L-alanine amidase AmiC (EC 3.5.1.28)	BABU (29176613)	3.5.1.28	cell wall organization [GO:0071555]; FtsZ-dependent cytokinesis [GO:0043093]; peptidoglycan catabolic process [GO:0009253]				2894	0.00727342	1.81658e-07
STEP 6	pgk	P0A799	Phosphoglycerate kinase	apbE	P0AB85	FAD:protein FMN transferase (EC 2.7.1.180) (Flavin transferase)	BABU (29176613)	2.7.1.180	protein flavinylation [GO:0017013]				2131	0	0
STEP 6	pgk	P0A799	Phosphoglycerate kinase	aphA	P0AE22	Class B acid phosphatase (CBAP) (EC 3.1.3.2)	BABU (29176613)	3.1.3.2		Metabolism of cofactors and vitamins			103	84.3344	0.00210631
STEP 6	pgk	P0A799	Phosphoglycerate kinase	blc	P0A901	Outer membrane lipoprotein Blc	HU (19402753)		cellular response to DNA damage stimulus [GO:0006974]; lipid metabolic process [GO:0006629]; response to reactive oxygen species [GO:0000302]				1104	49.5341	0.00105205
STEP 6	pgk	P0A799	Phosphoglycerate kinase	fabA	P0A6Q3	3-hydroxydecanoyl-[acyl-carrier-protein] dehydratase (EC 4.2.1.59) (3-hydroxyacyl-[acyl-carrier-protein] dehydratase FabA) (Beta-hydroxydecanoyl thioester dehydrase) (Trans-2-decenoyl-[acyl-carrier-protein] isomerase) (EC 5.3.3.14)	HU (19402753)	4.2.1.59/5.3.3.14	fatty acid biosynthetic process [GO:0006633]; lipid biosynthetic process [GO:0008610]	Lipid metabolism			2791	2067.44	0.0439103
STEP 6	pgk	P0A799	Phosphoglycerate kinase	flu	P39180	Antigen 43 (AG43) (Fluffing protein) [Cleaved into: Antigen 43 alpha chain; Antigen 43 beta chain]	HU (19402753)						1222	59.4647	0.00126297
STEP 6	pgk	P0A799	Phosphoglycerate kinase	gspF	P41441	Putative type II secretion system protein F (T2SS protein F) (General secretion pathway protein F) (Protein transport protein HofF)	BABU (29176613)		protein secretion by the type II secretion system [GO:0015628]				2023	0	0
STEP 6	pgk	P0A799	Phosphoglycerate kinase	helD	P15038	DNA helicase IV (EC 3.6.4.12) (75 kDa helicase)	HU (19402753)	3.6.4.12	DNA recombination [GO:0006310]; DNA repair [GO:0006281]; recombinational repair [GO:0000725]				3791	38.4459	0.00516863
STEP 6	pgk	P0A799	Phosphoglycerate kinase	hfq	P0A6X3	RNA-binding protein Hfq (HF-1) (Host factor-I protein) (HF-I)	HU (19402753)		negative regulation of translation, ncRNA-mediated [GO:0040033]; positive regulation of translation, ncRNA-mediated [GO:0045975]; regulation of RNA stability [GO:0043487]; regulation of transcription, DNA-templated [GO:0006355]; regulation of translation, ncRNA-mediated [GO:0045974]	Folding, sorting and degradation			1567	1513.57	0.0418697
STEP 6	pgk	P0A799	Phosphoglycerate kinase	hybF	P0A703	Hydrogenase maturation factor HybF (Hydrogenase nickel incorporation protein HybF) (Hydrogenase-2 operon protein HybF)	HAUSER (24627523)		cellular protein modification process [GO:0006464]; protein maturation [GO:0051604]				993	0	0
STEP 6	pgk	P0A799	Phosphoglycerate kinase	hypA	P0A700	Hydrogenase maturation factor HypA	HAUSER (24627523)		cellular protein modification process [GO:0006464]; protein maturation [GO:0051604]				993	0	0
STEP 6	pgk	P0A799	Phosphoglycerate kinase	lhr	P30015	Probable ATP-dependent helicase lhr (EC 3.6.4.-) (Large helicase-related protein)	HU (19402753)	3.6.4.-					1643	0	0
STEP 6	pgk	P0A799	Phosphoglycerate kinase	lysU	P0A8N5	Lysine--tRNA ligase, heat inducible (EC 6.1.1.6) (Lysyl-tRNA synthetase) (LysRS)	HU (19402753)	6.1.1.6	lysyl-tRNA aminoacylation [GO:0006430]; tRNA aminoacylation for protein translation [GO:0006418]	Translation			3356	493.184	0.0123176
STEP 6	pgk	P0A799	Phosphoglycerate kinase	mrcA	P02918	Penicillin-binding protein 1A (PBP-1a) (PBP1a) [Includes: Penicillin-insensitive transglycosylase (EC 2.4.1.129) (Peptidoglycan TGase); Penicillin-sensitive transpeptidase (EC 3.4.16.4) (DD-transpeptidase)]	HU (19402753)	2.4.1.129/3.4.16.4	cell wall organization [GO:0071555]; peptidoglycan biosynthetic process [GO:0009252]; regulation of cell shape [GO:0008360]; response to antibiotic [GO:0046677]	Glycan biosynthesis and metabolism			1691	30.8352	0.000654906
STEP 6	pgk	P0A799	Phosphoglycerate kinase	msbA	P60752	Lipid A export ATP-binding/permease protein MsbA (EC 7.5.2.6)	BABU (29176613)	7.5.2.6	lipid translocation [GO:0034204]; lipopolysaccharide transport [GO:0015920]; transmembrane transport [GO:0055085]	Membrane transport			3871	151.559	0.00419256
STEP 6	pgk	P0A799	Phosphoglycerate kinase	nagB	P0A759	Glucosamine-6-phosphate deaminase (EC 3.5.99.6) (GlcN6P deaminase) (GNPDA) (Glucosamine-6-phosphate isomerase)	HU (19402753)	3.5.99.6	carbohydrate metabolic process [GO:0005975]; glucosamine catabolic process [GO:0006043]; N-acetylglucosamine catabolic process [GO:0006046]; N-acetylneuraminate catabolic process [GO:0019262]; UDP-N-acetylglucosamine biosynthetic process [GO:0006048]	Carbohydrate metabolism			3123	550.377	0.0116894
STEP 6	pgk	P0A799	Phosphoglycerate kinase	pabC	P28305	Aminodeoxychorismate lyase (EC 4.1.3.38) (4-amino-4-deoxychorismate lyase) (ADC lyase) (ADCL)	RAJAGOPALA (24561554)	4.1.3.38	folic acid biosynthetic process [GO:0046656]; para-aminobenzoic acid biosynthetic process [GO:0008153]; tetrahydrofolate biosynthetic process [GO:0046654]	Metabolism of cofactors and vitamins			3687	28.0273	0.000700002
STEP 6	pgk	P0A799	Phosphoglycerate kinase	pbpG	P0AFI5	D-alanyl-D-alanine endopeptidase (DD-endopeptidase) (EC 3.4.21.-) (Penicillin-binding protein 7) (PBP-7)	BABU (29176613)	3.4.21.-	cell wall organization [GO:0071555]; FtsZ-dependent cytokinesis [GO:0043093]; peptidoglycan biosynthetic process [GO:0009252]; peptidoglycan metabolic process [GO:0000270]; regulation of cell shape [GO:0008360]; response to drug [GO:0042493]				2410	0.00844724	2.10976e-07
STEP 6	pgk	P0A799	Phosphoglycerate kinase	plsC	P26647	1-acyl-sn-glycerol-3-phosphate acyltransferase (1-AGP acyltransferase) (1-AGPAT) (EC 2.3.1.51) (EC 2.3.1.n4) (Lysophosphatidic acid acyltransferase) (LPAAT) (Phosphatidic acid synthase) (PA synthase)	BABU (29176613)	2.3.1.51/2.3.1.n4	CDP-diacylglycerol biosynthetic process [GO:0016024]; phosphatidic acid biosynthetic process [GO:0006654]	Lipid metabolism			3780	42.7551	0.00106784
STEP 6	pgk	P0A799	Phosphoglycerate kinase	pnp	P05055	Polyribonucleotide nucleotidyltransferase (EC 2.7.7.8) (Polynucleotide phosphorylase) (PNPase)	HU (19402753)	2.7.7.8	mRNA catabolic process [GO:0006402]; response to heat [GO:0009408]; RNA catabolic process [GO:0006401]; RNA processing [GO:0006396]	Folding, sorting and degradation			3449	3171.31	0.0877274
STEP 6	pgk	P0A799	Phosphoglycerate kinase	potB	P0AFK4	Spermidine/putrescine transport system permease protein PotB	BABU (29176613)		putrescine transport [GO:0015847]; spermidine transmembrane transport [GO:1903711]	Membrane transport			1959	0	0
STEP 6	pgk	P0A799	Phosphoglycerate kinase	potC	P0AFK6	Spermidine/putrescine transport system permease protein PotC	BABU (29176613)		putrescine transport [GO:0015847]; spermidine transmembrane transport [GO:1903711]	Membrane transport			2052	30.4187	0.000759726
STEP 6	pgk	P0A799	Phosphoglycerate kinase	potD	P0AFK9	Spermidine/putrescine-binding periplasmic protein (SPBP)	BABU (29176613)		putrescine transport [GO:0015847]; spermidine transport [GO:0015848]	Membrane transport			2060	3341.17	0.0834481
STEP 6	pgk	P0A799	Phosphoglycerate kinase	potF	P31133	Putrescine-binding periplasmic protein PotF	HU (19402753)		putrescine transport [GO:0015847]	Membrane transport			2060	3028.87	0.0837872
STEP 6	pgk	P0A799	Phosphoglycerate kinase	pstS	P0AG82	Phosphate-binding protein PstS (PBP)	BABU (29176613)		cellular response to DNA damage stimulus [GO:0006974]; phosphate ion transmembrane transport [GO:0035435]; phosphate ion transport [GO:0006817]; regulation of phosphatase activity [GO:0010921]; response to radiation [GO:0009314]	Membrane transport			3148	305.185	0.0342832
STEP 6	pgk	P0A799	Phosphoglycerate kinase	putA	P09546	Bifunctional protein PutA [Includes: Proline dehydrogenase (EC 1.5.5.2) (Proline oxidase); Delta-1-pyrroline-5-carboxylate dehydrogenase (P5C dehydrogenase) (EC 1.2.1.88) (L-glutamate gamma-semialdehyde dehydrogenase)]	HU (19402753)	1.5.5.2/1.2.1.88	negative regulation of transcription, DNA-templated [GO:0045892]; proline biosynthetic process [GO:0006561]; proline catabolic process to glutamate [GO:0010133]; proline metabolic process [GO:0006560]; response to oxidative stress [GO:0006979]	Amino acid metabolism			2677	128.365	0.0620889
STEP 6	pgk	P0A799	Phosphoglycerate kinase	rimI	P0A944	[Ribosomal protein S18]-alanine N-acetyltransferase (EC 2.3.1.266) (KAT) (Peptidyl-lysine N-acetyltransferase) (EC 2.3.1.-)	HU (19402753)	2.3.1.266/2.3.1.-	cellular protein modification process [GO:0006464]; internal peptidyl-lysine acetylation [GO:0018393]; N-terminal peptidyl-alanine acetylation [GO:0017189]; N-terminal protein amino acid acetylation [GO:0006474]				3866	44.8431	0.00111999
STEP 6	pgk	P0A799	Phosphoglycerate kinase	rne	P21513	Ribonuclease E (RNase E) (EC 3.1.26.12)	HU (19402753)	3.1.26.12	mRNA catabolic process [GO:0006402]; protein homotetramerization [GO:0051289]; regulation of RNA helicase activity [GO:1902280]; RNA catabolic process [GO:0006401]; rRNA 5'-end processing [GO:0000967]; rRNA processing [GO:0006364]; tRNA processing [GO:0008033]	Folding, sorting and degradation			2880	847.713	0.0234502
STEP 6	pgk	P0A799	Phosphoglycerate kinase	rplB	P60422	50S ribosomal protein L2 (Large ribosomal subunit protein uL2)	HAUSER (24627523)		cytoplasmic translation [GO:0002181]; ribosomal large subunit assembly [GO:0000027]	Translation			3960	14190.9	0.354428
STEP 6	pgk	P0A799	Phosphoglycerate kinase	rplI	P0A7R1	50S ribosomal protein L9 (Large ribosomal subunit protein bL9)	HU (19402753)		translation [GO:0006412]	Translation			3559	34888.8	0.871371
STEP 6	pgk	P0A799	Phosphoglycerate kinase	rpsF	P02358	30S ribosomal protein S6 (Small ribosomal subunit protein bS6) [Cleaved into: 30S ribosomal protein S6, fully modified isoform; 30S ribosomal protein S6, non-modified isoform]	HU (19402753)		translation [GO:0006412]	Translation			3707	17452	0.435877
STEP 6	pgk	P0A799	Phosphoglycerate kinase	rpsN	P0AG59	30S ribosomal protein S14 (Small ribosomal subunit protein uS14)	HU (19402753)		ribosomal small subunit assembly [GO:0000028]; translation [GO:0006412]	Translation			3782	10078.6	0.251721
STEP 6	pgk	P0A799	Phosphoglycerate kinase	rpsT	P0A7U7	30S ribosomal protein S20 (Small ribosomal subunit protein bS20)	HU (19402753)		ribosomal small subunit assembly [GO:0000028]; translation [GO:0006412]	Translation			3303	28842.6	0.720364
STEP 6	pgk	P0A799	Phosphoglycerate kinase	usg	P08390	USG-1 protein	LASSERRE (16858726)		cellular amino acid biosynthetic process [GO:0008652]				3614	455.957	0.0113878
STEP 6	pgk	P0A799	Phosphoglycerate kinase	usg	P08390	USG-1 protein	RAJAGOPALA (24561554)		cellular amino acid biosynthetic process [GO:0008652]				3614	455.957	0.0113878
STEP 6	pgk	P0A799	Phosphoglycerate kinase	wbbK	P37751	Putative glycosyltransferase WbbK	HU (19402753)		lipopolysaccharide biosynthetic process [GO:0009103]				3849	61.4541	0.00130522
STEP 6	pgk	P0A799	Phosphoglycerate kinase	yadH	P0AFN6	Inner membrane transport permease YadH	BABU (29176613)		transmembrane transport [GO:0055085]				3080	0	0
STEP 6	pgk	P0A799	Phosphoglycerate kinase	yeeO	P76352	Probable FMN/FAD exporter YeeO	BABU (29176613)		dipeptide transmembrane transport [GO:0035442]; FAD transmembrane transport [GO:0035350]; protein transport [GO:0015031]				3521	0	0
STEP 6	pgk	P0A799	Phosphoglycerate kinase	yhhS	P37621	Uncharacterized MFS-type transporter YhhS	BABU (29176613)	NA	NA	NA	NA	NA	NA	0	0
STEP 6	pgk	P0A799	Phosphoglycerate kinase	yiaD	P37665	Probable lipoprotein YiaD	BABU (29176613)						2190	344.244	0.00952277
STEP 7	gpmA	P62707	2,3-bisphosphoglycerate-dependent phosphoglycerate mutase	exbB	P0ABU7	Biopolymer transport protein ExbB	HU (19402753)		bacteriocin transport [GO:0043213]; protein import [GO:0017038]; protein stabilization [GO:0050821]				1955	818.809	0.0173906
STEP 7	gpmA	P62707	2,3-bisphosphoglycerate-dependent phosphoglycerate mutase	glpF	P0AER0	Glycerol uptake facilitator protein (Aquaglyceroporin)	BABU (29176613)		cellular response to mercury ion [GO:0071288]; glycerol transport [GO:0015793]; water transport [GO:0006833]				2572	45.6612	0.00512938
STEP 7	gpmI	P37689	2,3-bisphosphoglycerate-independent phosphoglycerate mutase	gpmA	P62707	2,3-bisphosphoglycerate-dependent phosphoglycerate mutase (BPG-dependent PGAM) (PGAM) (Phosphoglyceromutase) (dPGM) (EC 5.4.2.11)	LASSERRE (16858726)	5.4.2.11	canonical glycolysis [GO:0061621]; gluconeogenesis [GO:0006094]	Carbohydrate metabolism	Energy metabolism	Amino acid metabolism	2237	12056	4.53975
STEP 7	gpmI	P37689	2,3-bisphosphoglycerate-independent phosphoglycerate mutase	gpmA	P62707	2,3-bisphosphoglycerate-dependent phosphoglycerate mutase (BPG-dependent PGAM) (PGAM) (Phosphoglyceromutase) (dPGM) (EC 5.4.2.11)	RAJAGOPALA (24561554)	5.4.2.11	canonical glycolysis [GO:0061621]; gluconeogenesis [GO:0006094]	Carbohydrate metabolism	Energy metabolism	Amino acid metabolism	2237	12056	4.53975
STEP 7	gpmA	P62707	2,3-bisphosphoglycerate-dependent phosphoglycerate mutase	gpmI	P37689	2,3-bisphosphoglycerate-independent phosphoglycerate mutase (BPG-independent PGAM) (Phosphoglyceromutase) (iPGM) (EC 5.4.2.12)	RAJAGOPALA (24561554)	5.4.2.12	cellular carbohydrate metabolic process [GO:0044262]; glucose catabolic process [GO:0006007]; glycolytic process [GO:0006096]; response to oxidative stress [GO:0006979]	Carbohydrate metabolism	Energy metabolism	Amino acid metabolism	2390	2655.66	0.220277
STEP 7	gpmA	P62707	2,3-bisphosphoglycerate-dependent phosphoglycerate mutase	gpmI	P37689	2,3-bisphosphoglycerate-independent phosphoglycerate mutase (BPG-independent PGAM) (Phosphoglyceromutase) (iPGM) (EC 5.4.2.12)	LASSERRE (16858726)	5.4.2.12	cellular carbohydrate metabolic process [GO:0044262]; glucose catabolic process [GO:0006007]; glycolytic process [GO:0006096]; response to oxidative stress [GO:0006979]	Carbohydrate metabolism	Energy metabolism	Amino acid metabolism	2390	2655.66	0.220277
STEP 7	gpmA	P62707	2,3-bisphosphoglycerate-dependent phosphoglycerate mutase	hflK	P0ABC7	Modulator of FtsH protease HflK	HU (19402753)		negative regulation of catalytic activity [GO:0043086]; response to heat [GO:0009408]				3602	1349.36	0.111924
STEP 7	gpmA	P62707	2,3-bisphosphoglycerate-dependent phosphoglycerate mutase	lpxK	P27300	Tetraacyldisaccharide 4'-kinase (EC 2.7.1.130) (Lipid A 4'-kinase)	BABU (29176613)	2.7.1.130	lipid A biosynthetic process [GO:0009245]; lipopolysaccharide core region biosynthetic process [GO:0009244]	Glycan biosynthesis and metabolism			1768	14.3547	0.00119067
STEP 7	gpmA	P62707	2,3-bisphosphoglycerate-dependent phosphoglycerate mutase	mppA	P77348	Periplasmic murein peptide-binding protein	BABU (29176613)		peptide transport [GO:0015833]; protein transport [GO:0015031]; tripeptide transport [GO:0042939]	Membrane transport			2355	67.4234	0.00186513
STEP 7	gpmA	P62707	2,3-bisphosphoglycerate-dependent phosphoglycerate mutase	mraY	P0A6W3	Phospho-N-acetylmuramoyl-pentapeptide-transferase (EC 2.7.8.13) (UDP-MurNAc-pentapeptide phosphotransferase)	BABU (29176613)	2.7.8.13	cell cycle [GO:0007049]; cell division [GO:0051301]; cell wall macromolecule biosynthetic process [GO:0044038]; cell wall organization [GO:0071555]; peptidoglycan biosynthetic process [GO:0009252]; regulation of cell shape [GO:0008360]	Glycan biosynthesis and metabolism			3790	20.393	0.00169152
STEP 7	gpmA	P62707	2,3-bisphosphoglycerate-dependent phosphoglycerate mutase	msbA	P60752	Lipid A export ATP-binding/permease protein MsbA (EC 7.5.2.6)	BABU (29176613)	7.5.2.6	lipid translocation [GO:0034204]; lipopolysaccharide transport [GO:0015920]; transmembrane transport [GO:0055085]	Membrane transport			3871	151.559	0.0125712
STEP 7	gpmA	P62707	2,3-bisphosphoglycerate-dependent phosphoglycerate mutase	nagC	P0AF20	N-acetylglucosamine repressor	SHATSKY (26873250)		carbohydrate metabolic process [GO:0005975]; regulation of transcription, DNA-templated [GO:0006355]				3455	123.899	0.0102769
STEP 7	gpmA	P62707	2,3-bisphosphoglycerate-dependent phosphoglycerate mutase	nagC	P0AF20	N-acetylglucosamine repressor	HU (19402753)		carbohydrate metabolic process [GO:0005975]; regulation of transcription, DNA-templated [GO:0006355]				3455	123.899	0.0102769
STEP 7	gpmB	P0A7A2	Probable phosphoglycerate mutase	rmuC	P0AG71	DNA recombination protein RmuC	RAJAGOPALA (24561554)		DNA recombination [GO:0006310]				2151	0.531609	0.00145697
STEP 7	gpmA	P62707	2,3-bisphosphoglycerate-dependent phosphoglycerate mutase	slt	P0AGC3	Soluble lytic murein transglycosylase (EC 4.2.2.n1) (Exomuramidase) (Peptidoglycan lytic exotransglycosylase) (Slt70)	BABU (29176613)	4.2.2.n1	cell wall organization [GO:0071555]; peptidoglycan catabolic process [GO:0009253]				2840	80.0462	0.0173976
STEP 7	gpmI	P37689	2,3-bisphosphoglycerate-independent phosphoglycerate mutase	yegV	P76419	Uncharacterized sugar kinase YegV (EC 2.7.1.-)	HU (19402753)	2.7.1.-	NA	NA	NA	NA	3586	0	0
STEP 7	gpmA	P62707	2,3-bisphosphoglycerate-dependent phosphoglycerate mutase	yeiG	P33018	S-formylglutathione hydrolase YeiG (FGH) (EC 3.1.2.12)	HU (19402753)	3.1.2.12	formaldehyde catabolic process [GO:0046294]; protein homotetramerization [GO:0051289]	Energy metabolism			2422	129.194	0.0107161
STEP 7	gpmI	P37689	2,3-bisphosphoglycerate-independent phosphoglycerate mutase	yhdH	P26646	Probable acrylyl-CoA reductase AcuI (EC 1.3.1.84) (Acryloyl-coenzyme A reductase AcuI)	HU (19402753)	1.3.1.84		Carbohydrate metabolism			3083	1096.54	0.412905
STEP 7	gpmA	P62707	2,3-bisphosphoglycerate-dependent phosphoglycerate mutase	yidC	P25714	Membrane protein insertase YidC (Foldase YidC) (Inner membrane protein YidC) (Membrane integrase YidC) (Oxa1Ec)	BABU (29176613)		protein-containing complex assembly [GO:0065003]; protein folding [GO:0006457]; protein homooligomerization [GO:0051260]; protein insertion into membrane [GO:0051205]; protein transport [GO:0015031]	Folding, sorting and degradation			3780	841.687	0.0698146
STEP 7	gpmA	P62707	2,3-bisphosphoglycerate-dependent phosphoglycerate mutase	yjcE	P32703	Uncharacterized Na(+)/H(+) exchanger YjcE	BABU (29176613)	NA	potassium ion transmembrane transport [GO:0071805]; regulation of intracellular pH [GO:0051453]; sodium ion import across plasma membrane [GO:0098719]	NA	NA	NA	2698	55.5549	0.00460806
STEP 7	gpmI	P37689	2,3-bisphosphoglycerate-independent phosphoglycerate mutase	yjhP	P39367	Uncharacterized protein YjhP	HU (19402753)	NA	NA	NA	NA	NA	1767	0	0
STEP 8	eno	P0A6P9	Enolase	acrA	P0AE06	Multidrug efflux pump subunit AcrA (AcrAB-TolC multidrug efflux pump subunit AcrA) (Acridine resistance protein A)	HU (19402753)		bile acid and bile salt transport [GO:0015721]; response to antibiotic [GO:0046677]; xenobiotic detoxification by transmembrane export across the plasma membrane [GO:1990961]				2779	2423.4	0.0670381
STEP 8	eno	P0A6P9	Enolase	apaH	P05637	Bis(5'-nucleosyl)-tetraphosphatase [symmetrical] (EC 3.6.1.41) (Ap4A hydrolase) (Diadenosine 5',5'''-P1,P4-tetraphosphate pyrophosphohydrolase) (Diadenosine tetraphosphatase)	HU (19402753)	3.6.1.41	nucleobase-containing small molecule interconversion [GO:0015949]; response to X-ray [GO:0010165]	Nucleotide metabolism			3076	57.1731	0.00121429
STEP 8	eno	P0A6P9	Enolase	apbE	P0AB85	FAD:protein FMN transferase (EC 2.7.1.180) (Flavin transferase)	BABU (29176613)	2.7.1.180	protein flavinylation [GO:0017013]				2131	0	0
STEP 8	eno	P0A6P9	Enolase	bacA	P60932	Undecaprenyl-diphosphatase (EC 3.6.1.27) (Bacitracin resistance protein) (Undecaprenyl pyrophosphate phosphatase)	BABU (29176613)	3.6.1.27	cell wall organization [GO:0071555]; dephosphorylation [GO:0016311]; peptidoglycan biosynthetic process [GO:0009252]; regulation of cell shape [GO:0008360]; response to antibiotic [GO:0046677]	Glycan biosynthesis and metabolism			3103	0	0
STEP 8	eno	P0A6P9	Enolase	baeS	P30847	Signal transduction histidine-protein kinase BaeS (EC 2.7.13.3)	BABU (29176613)	2.7.13.3	protein autophosphorylation [GO:0046777]; signal transduction by protein phosphorylation [GO:0023014]				3120	9.16872	0.00123263
STEP 8	eno	P0A6P9	Enolase	blc	P0A901	Outer membrane lipoprotein Blc	HU (19402753)		cellular response to DNA damage stimulus [GO:0006974]; lipid metabolic process [GO:0006629]; response to reactive oxygen species [GO:0000302]				1104	49.5341	0.00123715
STEP 8	eno	P0A6P9	Enolase	cirA	P17315	Colicin I receptor	HU (19402753)		iron ion homeostasis [GO:0055072]; siderophore transmembrane transport [GO:0044718]				1604	574.871	0.0159026
STEP 8	eno	P0A6P9	Enolase	copA	Q59385	Copper-exporting P-type ATPase (EC 7.2.2.8) (Copper-exporting P-type ATPase A) (Cu(+)-exporting ATPase) (Soluble copper chaperone CopA(Z))	BABU (29176613)	7.2.2.8	cellular response to copper ion [GO:0071280]; cellular response to silver ion [GO:0071292]; copper ion export [GO:0060003]; copper ion transport [GO:0006825]; detoxification of copper ion [GO:0010273]; silver ion transmembrane transport [GO:1902601]				3761	2768.97	0.0765976
STEP 8	eno	P0A6P9	Enolase	corA	P0ABI4	Magnesium transport protein CorA	BABU (29176613)		cobalt ion transport [GO:0006824]; magnesium ion transport [GO:0015693]; nickel cation transmembrane transport [GO:0035444]				3047	276.284	0.00764281
STEP 8	eno	P0A6P9	Enolase	cpdB	P08331	2',3'-cyclic-nucleotide 2'-phosphodiesterase/3'-nucleotidase (EC 3.1.3.6) (EC 3.1.4.16)	BABU (29176613)	3.1.3.6; 3.1.4.16	cellular response to DNA damage stimulus [GO:0006974]; nucleotide catabolic process [GO:0009166]	Nucleotide metabolism			2707	134.025	0.0150558
STEP 8	eno	P0A6P9	Enolase	csrA	P69913	Carbon storage regulator (Translational dual regulator CsrA)	HU (19402753)		mRNA catabolic process [GO:0006402]; mRNA stabilization [GO:0048255]; negative regulation of glycogen biosynthetic process [GO:0045719]; negative regulation of mRNA cleavage [GO:0031438]; negative regulation of translation [GO:0017148]; negative regulation of translational initiation [GO:0045947]; positive regulation of translational initiation [GO:0045948]				1130	1906.92	0.0527508
STEP 8	eno	P0A6P9	Enolase	dksA	P0ABS1	RNA polymerase-binding transcription factor DksA (DnaK suppressor protein)	HU (19402753)		regulation of gene expression [GO:0010468]				2316	5843.73	0.161654
STEP 8	eno	P0A6P9	Enolase	emrB	P0AEJ0	Multidrug export protein EmrB	BABU (29176613)		response to antibiotic [GO:0046677]; response to toxic substance [GO:0009636]; transmembrane transport [GO:0055085]; xenobiotic detoxification by transmembrane export across the plasma membrane [GO:1990961]				3221	0	0
STEP 8	eno	P0A6P9	Enolase	exbB	P0ABU7	Biopolymer transport protein ExbB	HU (19402753)		bacteriocin transport [GO:0043213]; protein import [GO:0017038]; protein stabilization [GO:0050821]				1955	818.809	0.0679169
STEP 8	eno	P0A6P9	Enolase	fabA	P0A6Q3	3-hydroxydecanoyl-[acyl-carrier-protein] dehydratase (EC 4.2.1.59) (3-hydroxyacyl-[acyl-carrier-protein] dehydratase FabA) (Beta-hydroxydecanoyl thioester dehydrase) (Trans-2-decenoyl-[acyl-carrier-protein] isomerase) (EC 5.3.3.14)	HU (19402753)	4.2.1.59/5.3.3.14	fatty acid biosynthetic process [GO:0006633]; lipid biosynthetic process [GO:0008610]	Lipid metabolism			2791	2067.44	0.0516358
STEP 8	eno	P0A6P9	Enolase	flu	P39180	Antigen 43 (AG43) (Fluffing protein) [Cleaved into: Antigen 43 alpha chain; Antigen 43 beta chain]	HU (19402753)						1222	59.4647	0.00148517
STEP 8	eno	P0A6P9	Enolase	ftsI	P0AD68	Peptidoglycan D,D-transpeptidase FtsI (EC 3.4.16.4) (Essential cell division protein FtsI) (Murein transpeptidase) (Penicillin-binding protein 3) (PBP-3) (Peptidoglycan synthase FtsI)	BABU (29176613)	3.4.16.4	cell division [GO:0051301]; cell wall organization [GO:0071555]; division septum assembly [GO:0000917]; FtsZ-dependent cytokinesis [GO:0043093]; peptidoglycan biosynthetic process [GO:0009252]; regulation of cell shape [GO:0008360]; response to drug [GO:0042493]	Glycan biosynthesis and metabolism			3248	11.4843	0.0012901
STEP 8	eno	P0A6P9	Enolase	ftsW	P0ABG4	Probable peptidoglycan glycosyltransferase FtsW (PGT) (EC 2.4.1.129) (Cell division protein FtsW) (Cell wall polymerase) (Lipid II flippase FtsW) (Peptidoglycan polymerase) (PG polymerase)	BABU (29176613)	2.4.1.129	cell division [GO:0051301]; cell wall organization [GO:0071555]; FtsZ-dependent cytokinesis [GO:0043093]; lipid-linked peptidoglycan transport [GO:0015836]; peptidoglycan biosynthetic process [GO:0009252]; regulation of cell shape [GO:0008360]				3240	0	0
STEP 8	eno	P0A6P9	Enolase	ftsX	P0AC30	Cell division protein FtsX	BABU (29176613)		cell cycle [GO:0007049]; cell division [GO:0051301]	Membrane transport			2688	33.6268	0.000930212
STEP 8	eno	P0A6P9	Enolase	ftsY	P10121	Signal recognition particle receptor FtsY (SRP receptor)	BABU (29176613)		protein targeting [GO:0006605]; SRP-dependent cotranslational protein targeting to membrane [GO:0006614]	Folding, sorting and degradation			3954	1149.25	0.0317916
STEP 8	eno	P0A6P9	Enolase	glnE	P30870	Bifunctional glutamine synthetase adenylyltransferase/adenylyl-removing enzyme (ATP:glutamine synthetase adenylyltransferase) (ATase) [Includes: Glutamine synthetase adenylyl-L-tyrosine phosphorylase (EC 2.7.7.89) (Adenylyl removase) (AR) (AT-N) (AT-N440) (P-I); Glutamine synthetase adenylyl transferase (EC 2.7.7.42) (Adenylyl transferase) (AT) (AT-C)]	HU (19402753)	2.7.7.89/2.7.7.42	metabolic process [GO:0008152]; regulation of glutamine family amino acid metabolic process [GO:0000820]				1665	24.8013	0.000686076
STEP 8	eno	P0A6P9	Enolase	groL	P0A6F5	60 kDa chaperonin (GroEL protein) (Protein Cpn60)	HOURY (10647006)		de novo' protein folding [GO:0006458]; cell cycle [GO:0007049]; cell division [GO:0051301]; chaperone cofactor-dependent protein refolding [GO:0051085]; protein folding [GO:0006457]; protein refolding [GO:0042026]; response to heat [GO:0009408]; response to radiation [GO:0009314]; virion assembly [GO:0019068]	Folding, sorting and degradation			3906	22739.3	0.482959
STEP 8	eno	P0A6P9	Enolase	gsiB	P75797	Glutathione-binding protein GsiB	BABU (29176613)		cellular response to DNA damage stimulus [GO:0006974]; dipeptide transport [GO:0042938]; peptide transport [GO:0015833]	Membrane transport			2599	316.201	0.00874702
STEP 8	eno	P0A6P9	Enolase	hfq	P0A6X3	RNA-binding protein Hfq (HF-1) (Host factor-I protein) (HF-I)	HU (19402753)		negative regulation of translation, ncRNA-mediated [GO:0040033]; positive regulation of translation, ncRNA-mediated [GO:0045975]; regulation of RNA stability [GO:0043487]; regulation of transcription, DNA-templated [GO:0006355]; regulation of translation, ncRNA-mediated [GO:0045974]	Folding, sorting and degradation			1567	1513.57	0.0378024
STEP 8	eno	P0A6P9	Enolase	hyfE	P0AEW1	Hydrogenase-4 component E (EC 1.-.-.-)	HU (19402753)	1.-.-.-					343	0	0
STEP 8	eno	P0A6P9	Enolase	ibpA	P0C054	Small heat shock protein IbpA (16 kDa heat shock protein A)	HU (19402753)		protein stabilization [GO:0050821]; response to heat [GO:0009408]				2997	363.418	0.0100532
STEP 8	eno	P0A6P9	Enolase	leuC	P0A6A6	3-isopropylmalate dehydratase large subunit (EC 4.2.1.33) (Alpha-IPM isomerase) (IPMI) (Isopropylmalate isomerase)	HU (19402753)	4.2.1.33	leucine biosynthetic process [GO:0009098]	Carbohydrate metabolism	Amino acid metabolism		3128	2763.48	0.0764458
STEP 8	eno	P0A6P9	Enolase	lhr	P30015	Probable ATP-dependent helicase lhr (EC 3.6.4.-) (Large helicase-related protein)	HU (19402753)	3.6.4.-					1643	0	0
STEP 8	eno	P0A6P9	Enolase	lolC	P0ADC3	Lipoprotein-releasing system transmembrane protein LolC	BABU (29176613)		lipoprotein localization to outer membrane [GO:0044874]; lipoprotein transport [GO:0042953]; protein localization to outer membrane [GO:0089705]	Membrane transport			2221	29.0204	0.000802788
STEP 8	eno	P0A6P9	Enolase	lolD	P75957	Lipoprotein-releasing system ATP-binding protein LolD (EC 7.6.2.-)	BABU (29176613)	7.6.2.-	lipoprotein localization to outer membrane [GO:0044874]; lipoprotein transport [GO:0042953]; protein localization to outer membrane [GO:0089705]; transmembrane transport [GO:0055085]	Membrane transport			3442	500.112	0.0138345
STEP 8	eno	P0A6P9	Enolase	lysU	P0A8N5	Lysine--tRNA ligase, heat inducible (EC 6.1.1.6) (Lysyl-tRNA synthetase) (LysRS)	HU (19402753)	6.1.1.6	lysyl-tRNA aminoacylation [GO:0006430]; tRNA aminoacylation for protein translation [GO:0006418]	Translation			3356	493.184	0.0663033
STEP 8	eno	P0A6P9	Enolase	macA	P75830	Macrolide export protein MacA	BABU (29176613)		drug export [GO:0046618]; response to antibiotic [GO:0046677]; xenobiotic detoxification by transmembrane export across the plasma membrane [GO:1990961]				2779	32.2933	0.00434149
STEP 8	eno	P0A6P9	Enolase	mak	P23917	Fructokinase (EC 2.7.1.4) (D-fructose kinase) (Manno(fructo)kinase)	HU (19402753)	2.7.1.4		Carbohydrate metabolism			2890	200.693	0.00555173
STEP 8	eno	P0A6P9	Enolase	mdlA	P77265	Multidrug resistance-like ATP-binding protein MdlA (EC 7.6.2.2)	BABU (29176613)	7.6.2.2	transmembrane transport [GO:0055085]	Membrane transport			3871	0	0
STEP 8	eno	P0A6P9	Enolase	mdtB	P76398	Multidrug resistance protein MdtB (Multidrug transporter MdtB)	BABU (29176613)		bile acid and bile salt transport [GO:0015721]; xenobiotic detoxification by transmembrane export across the plasma membrane [GO:1990961]				2488	0.0044033	1.21808e-07
STEP 8	eno	P0A6P9	Enolase	mdtD	P36554	Putative multidrug resistance protein MdtD	BABU (29176613)		transmembrane transport [GO:0055085]				3221	0	0
STEP 8	eno	P0A6P9	Enolase	motB	P0AF06	Motility protein B (Chemotaxis protein MotB)	BABU (29176613)		archaeal or bacterial-type flagellum-dependent cell motility [GO:0097588]; chemotaxis [GO:0006935]				1946	0	0
STEP 8	eno	P0A6P9	Enolase	mppA	P77348	Periplasmic murein peptide-binding protein	BABU (29176613)		peptide transport [GO:0015833]; protein transport [GO:0015031]; tripeptide transport [GO:0042939]	Membrane transport			2355	67.4234	0.00559251
STEP 8	eno	P0A6P9	Enolase	mraY	P0A6W3	Phospho-N-acetylmuramoyl-pentapeptide-transferase (EC 2.7.8.13) (UDP-MurNAc-pentapeptide phosphotransferase)	BABU (29176613)	2.7.8.13	cell cycle [GO:0007049]; cell division [GO:0051301]; cell wall macromolecule biosynthetic process [GO:0044038]; cell wall organization [GO:0071555]; peptidoglycan biosynthetic process [GO:0009252]; regulation of cell shape [GO:0008360]	Glycan biosynthesis and metabolism			3790	20.393	0.00274162
STEP 8	eno	P0A6P9	Enolase	mrcA	P02918	Penicillin-binding protein 1A (PBP-1a) (PBP1a) [Includes: Penicillin-insensitive transglycosylase (EC 2.4.1.129) (Peptidoglycan TGase); Penicillin-sensitive transpeptidase (EC 3.4.16.4) (DD-transpeptidase)]	HU (19402753)	2.4.1.129/3.4.16.4	cell wall organization [GO:0071555]; peptidoglycan biosynthetic process [GO:0009252]; regulation of cell shape [GO:0008360]; response to antibiotic [GO:0046677]	Glycan biosynthesis and metabolism			1691	30.8352	0.000770129
STEP 8	eno	P0A6P9	Enolase	mrcB	P02919	Penicillin-binding protein 1B (PBP-1b) (PBP1b) (Murein polymerase) [Includes: Penicillin-insensitive transglycosylase (EC 2.4.1.129) (Peptidoglycan TGase) (Peptidoglycan glycosyltransferase); Penicillin-sensitive transpeptidase (EC 3.4.16.4) (DD-transpeptidase)]	BABU (29176613)	2.4.1.129; 3.4.16.4	cell wall organization [GO:0071555]; peptidoglycan biosynthetic process [GO:0009252]; positive regulation of bipolar cell growth [GO:0051518]; regulation of cell shape [GO:0008360]; response to antibiotic [GO:0046677]; response to X-ray [GO:0010165]	Glycan biosynthesis and metabolism			2906	90.9119	0.00251488
STEP 8	eno	P0A6P9	Enolase	mrdA	P0AD65	Peptidoglycan D,D-transpeptidase MrdA (EC 3.4.16.4) (Penicillin-binding protein 2) (PBP-2)	BABU (29176613)	3.4.16.4	cell wall organization [GO:0071555]; peptidoglycan biosynthetic process [GO:0009252]; regulation of cell shape [GO:0008360]; response to antibiotic [GO:0046677]; response to drug [GO:0042493]	Glycan biosynthesis and metabolism			3248	7.46701	0.000206559
STEP 8	eno	P0A6P9	Enolase	msbA	P60752	Lipid A export ATP-binding/permease protein MsbA (EC 7.5.2.6)	BABU (29176613)	7.5.2.6	lipid translocation [GO:0034204]; lipopolysaccharide transport [GO:0015920]; transmembrane transport [GO:0055085]	Membrane transport			3871	151.559	0.0037853
STEP 8	eno	P0A6P9	Enolase	nagB	P0A759	Glucosamine-6-phosphate deaminase (EC 3.5.99.6) (GlcN6P deaminase) (GNPDA) (Glucosamine-6-phosphate isomerase)	HU (19402753)	3.5.99.6	carbohydrate metabolic process [GO:0005975]; glucosamine catabolic process [GO:0006043]; N-acetylglucosamine catabolic process [GO:0006046]; N-acetylneuraminate catabolic process [GO:0019262]; UDP-N-acetylglucosamine biosynthetic process [GO:0006048]	Carbohydrate metabolism			3123	550.377	0.013746
STEP 8	eno	P0A6P9	Enolase	otsA	P31677	Trehalose-6-phosphate synthase (TPS) (EC 2.4.1.15) (Alpha,alpha-trehalose-phosphate synthase [UDP-forming]) (Osmoregulatory trehalose synthesis protein A) (OtsA) (UDP-glucose-glucosephosphate glucosyltransferase)	HU (19402753)	2.4.1.15	cellular response to DNA damage stimulus [GO:0006974]; response to osmotic stress [GO:0006970]; trehalose biosynthetic process [GO:0005992]; trehalose metabolism in response to cold stress [GO:0070415]	Carbohydrate metabolism			888	199.331	0.00551407
STEP 8	eno	P0A6P9	Enolase	pinR	P0ADI0	Serine recombinase PinR (EC 3.1.22.-) (EC 6.5.1.-) (DNA-invertase PinR) (Putative DNA-invertase from lambdoid prophage Rac) (Site-specific recombinase PinR)	HU (19402753)	3.1.22.-/6.5.1.-	DNA integration [GO:0015074]; DNA recombination [GO:0006310]				2400	0	0
STEP 8	eno	P0A6P9	Enolase	pnp	P05055	Polyribonucleotide nucleotidyltransferase (EC 2.7.7.8) (Polynucleotide phosphorylase) (PNPase)	SHATSKY (26873250)	2.7.7.8	mRNA catabolic process [GO:0006402]; response to heat [GO:0009408]; RNA catabolic process [GO:0006401]; RNA processing [GO:0006396]	Folding, sorting and degradation			3449	3171.31	0.0792055
STEP 8	eno	P0A6P9	Enolase	pnp	P05055	Polyribonucleotide nucleotidyltransferase (EC 2.7.7.8) (Polynucleotide phosphorylase) (PNPase)	HU (19402753)	2.7.7.8	mRNA catabolic process [GO:0006402]; response to heat [GO:0009408]; RNA catabolic process [GO:0006401]; RNA processing [GO:0006396]	Folding, sorting and degradation			3449	3171.31	0.0792055
STEP 8	eno	P0A6P9	Enolase	potF	P31133	Putrescine-binding periplasmic protein PotF	HU (19402753)		putrescine transport [GO:0015847]	Membrane transport			2060	3028.87	0.075648
STEP 8	eno	P0A6P9	Enolase	ppiA	P0AFL3	Peptidyl-prolyl cis-trans isomerase A (PPIase A) (EC 5.2.1.8) (Cyclophilin A) (Rotamase A)	BABU (29176613)	5.2.1.8	protein folding [GO:0006457]; protein peptidyl-prolyl isomerization [GO:0000413]				3624	2576.35	0.0712693
STEP 8	eno	P0A6P9	Enolase	ppiD	P0ADY1	Peptidyl-prolyl cis-trans isomerase D (PPIase D) (EC 5.2.1.8) (Rotamase D)	BABU (29176613)	5.2.1.8	chaperone-mediated protein folding [GO:0061077]				3272	1056.77	0.51115
STEP 8	eno	P0A6P9	Enolase	prc	P23865	Tail-specific protease (EC 3.4.21.102) (C-terminal-processing peptidase) (PRC protein) (Protease Re)	BABU (29176613)	3.4.21.102	protein catabolic process [GO:0030163]; proteolysis [GO:0006508]; response to antibiotic [GO:0046677]; signal transduction [GO:0007165]				2878	505.518	0.0139841
STEP 8	eno	P0A6P9	Enolase	proC	P0A9L8	Pyrroline-5-carboxylate reductase (P5C reductase) (P5CR) (EC 1.5.1.2) (PCA reductase)	HU (19402753)	1.5.1.2	L-proline biosynthetic process [GO:0055129]	Amino acid metabolism			3587	548.582	0.0116513
STEP 8	eno	P0A6P9	Enolase	putA	P09546	Bifunctional protein PutA [Includes: Proline dehydrogenase (EC 1.5.5.2) (Proline oxidase); Delta-1-pyrroline-5-carboxylate dehydrogenase (P5C dehydrogenase) (EC 1.2.1.88) (L-glutamate gamma-semialdehyde dehydrogenase)]	HU (19402753)	1.5.5.2/1.2.1.88	negative regulation of transcription, DNA-templated [GO:0045892]; proline biosynthetic process [GO:0006561]; proline catabolic process to glutamate [GO:0010133]; proline metabolic process [GO:0006560]; response to oxidative stress [GO:0006979]	Amino acid metabolism			2677	128.365	0.00320601
STEP 8	eno	P0A6P9	Enolase	rhlB	P0A8J8	ATP-dependent RNA helicase RhlB (EC 3.6.4.13)	HU (19402753)	3.6.4.13	RNA catabolic process [GO:0006401]	Folding, sorting and degradation			3765	496.859	0.0137445
STEP 8	eno	P0A6P9	Enolase	rne	P21513	Ribonuclease E (RNase E) (EC 3.1.26.12)	SHATSKY (26873250)	3.1.26.12	mRNA catabolic process [GO:0006402]; protein homotetramerization [GO:0051289]; regulation of RNA helicase activity [GO:1902280]; RNA catabolic process [GO:0006401]; rRNA 5'-end processing [GO:0000967]; rRNA processing [GO:0006364]; tRNA processing [GO:0008033]	Folding, sorting and degradation			2880	847.713	0.0211722
STEP 8	eno	P0A6P9	Enolase	rne	P21513	Ribonuclease E (RNase E) (EC 3.1.26.12)	HU (19402753)	3.1.26.12	mRNA catabolic process [GO:0006402]; protein homotetramerization [GO:0051289]; regulation of RNA helicase activity [GO:1902280]; RNA catabolic process [GO:0006401]; rRNA 5'-end processing [GO:0000967]; rRNA processing [GO:0006364]; tRNA processing [GO:0008033]	Folding, sorting and degradation			2880	847.713	0.0211722
STEP 8	eno	P0A6P9	Enolase	rne	P21513	Ribonuclease E (RNase E) (EC 3.1.26.12)	RAJAGOPALA (24561554)	3.1.26.12	mRNA catabolic process [GO:0006402]; protein homotetramerization [GO:0051289]; regulation of RNA helicase activity [GO:1902280]; RNA catabolic process [GO:0006401]; rRNA 5'-end processing [GO:0000967]; rRNA processing [GO:0006364]; tRNA processing [GO:0008033]	Folding, sorting and degradation			2880	847.713	0.0211722
STEP 8	eno	P0A6P9	Enolase	rng	P0A9J0	Ribonuclease G (RNase G) (EC 3.1.26.-) (Cytoplasmic axial filament protein)	HU (19402753)	3.1.26.-	cell cycle [GO:0007049]; cell division [GO:0051301]; rRNA processing [GO:0006364]				2880	84.9916	0.00235111
STEP 8	eno	P0A6P9	Enolase	rpe	P0AG07	Ribulose-phosphate 3-epimerase (EC 5.1.3.1) (Pentose-5-phosphate 3-epimerase) (PPE) (R5P3E)	HU (19402753)	5.1.3.1	cellular carbohydrate metabolic process [GO:0044262]; pentose catabolic process [GO:0019323]; pentose-phosphate shunt, non-oxidative branch [GO:0009052]	Carbohydrate metabolism			3766	524.083	0.0144976
STEP 8	eno	P0A6P9	Enolase	sapC	P0AGH5	Putrescine export system permease protein SapC	BABU (29176613)		putrescine transport [GO:0015847]	Membrane transport			262	0	0
STEP 8	eno	P0A6P9	Enolase	secD	P0AG90	Protein translocase subunit SecD (Sec translocon accessory complex subunit SecD)	BABU (29176613)		intracellular protein transmembrane transport [GO:0065002]; protein targeting [GO:0006605]; protein transport [GO:0015031]; protein transport by the Sec complex [GO:0043952]	Folding, sorting and degradation			3068	429.881	0.0118917
STEP 8	eno	P0A6P9	Enolase	secG	P0AG99	Protein-export membrane protein SecG (P12) (Preprotein translocase band 1 subunit)	BABU (29176613)		intracellular protein transmembrane transport [GO:0065002]; intracellular protein transport [GO:0006886]; protein insertion into membrane from inner side [GO:0032978]; protein secretion [GO:0009306]; protein transport by the Sec complex [GO:0043952]; SRP-dependent cotranslational protein targeting to membrane, translocation [GO:0006616]	Folding, sorting and degradation			3209	2474.87	0.068462
STEP 8	eno	P0A6P9	Enolase	secY	P0AGA2	Protein translocase subunit SecY	BABU (29176613)		intracellular protein transmembrane transport [GO:0065002]; intracellular protein transport [GO:0006886]; protein insertion into membrane from inner side [GO:0032978]; protein transport by the Sec complex [GO:0043952]; SRP-dependent cotranslational protein targeting to membrane, translocation [GO:0006616]	Folding, sorting and degradation			3798	650.973	0.0180078
STEP 8	eno	P0A6P9	Enolase	sohB	P0AG14	Probable protease SohB (EC 3.4.21.-)	BABU (29176613)	3.4.21.-	proteolysis [GO:0006508]				2487	413.456	0.0114374
STEP 8	eno	P0A6P9	Enolase	sucC	P0A836	Succinate--CoA ligase [ADP-forming] subunit beta (EC 6.2.1.5) (Succinyl-CoA synthetase subunit beta) (SCS-beta)	HU (19402753)	6.2.1.5	succinyl-CoA metabolic process [GO:0006104]; tricarboxylic acid cycle [GO:0006099]	Carbohydrate metabolism			3102	6213.32	0.171878
STEP 8	eno	P0A6P9	Enolase	thrS	P0A8M3	Threonine--tRNA ligase (EC 6.1.1.3) (Threonyl-tRNA synthetase) (ThrRS)	HU (19402753)	6.1.1.3	negative regulation of translational initiation [GO:0045947]; regulation of translation [GO:0006417]; response to antibiotic [GO:0046677]; threonyl-tRNA aminoacylation [GO:0006435]; tRNA aminoacylation [GO:0043039]; tRNA aminoacylation for protein translation [GO:0006418]	Translation			1281	938.967	0.0259745
STEP 8	eno	P0A6P9	Enolase	tktB	P33570	Transketolase 2 (TK 2) (EC 2.2.1.1)	HU (19402753)	2.2.1.1	pentose-phosphate shunt [GO:0006098]	Carbohydrate metabolism	Metabolism of terpenoids and polyketides		3263	753.547	0.0160045
STEP 8	eno	P0A6P9	Enolase	tonB	P02929	Protein TonB	HU (19402753)		cobalamin transport [GO:0015889]; colicin transport [GO:0042914]; protein transport [GO:0015031]; receptor-mediated bacteriophage irreversible attachment to host cell [GO:0098002]; siderophore transport [GO:0015891]				2151	107.777	0.00298142
STEP 8	eno	P0A6P9	Enolase	torZ	P46923	Trimethylamine-N-oxide reductase 2 (TMAO reductase 2) (Trimethylamine oxidase 2) (EC 1.7.2.3)	HU (19402753)	1.7.2.3	anaerobic respiration [GO:0009061]	Energy metabolism			2349	0	0
STEP 8	eno	P0A6P9	Enolase	treA	P13482	Periplasmic trehalase (EC 3.2.1.28) (Alpha,alpha-trehalase) (Alpha,alpha-trehalose glucohydrolase) (Tre37A)	HU (19402753)	3.2.1.28	cellular hyperosmotic response [GO:0071474]; cellular response to DNA damage stimulus [GO:0006974]; trehalose catabolic process [GO:0005993]	Carbohydrate metabolism			997	65.8463	0.0013985
STEP 8	eno	P0A6P9	Enolase	trxA	P0AA25	Thioredoxin 1 (Trx-1)	KUMAR (15004283)		cell redox homeostasis [GO:0045454]; glycerol ether metabolic process [GO:0006662]; positive regulation of DNA-directed DNA polymerase activity [GO:1900264]; viral process [GO:0016032]				3237	20951.3	11.0145
STEP 8	eno	P0A6P9	Enolase	ubiB	P0A6A0	Probable protein kinase UbiB (EC 2.7.-.-) (Ubiquinone biosynthesis protein UbiB)	BABU (29176613)	2.7.-.-	regulation of ubiquinone biosynthetic process [GO:0010795]; ubiquinone biosynthetic process [GO:0006744]				2871	3.15778	8.73532e-05
STEP 8	eno	P0A6P9	Enolase	ushA	P07024	Protein UshA [Includes: UDP-sugar hydrolase (EC 3.6.1.45) (UDP-sugar diphosphatase) (UDP-sugar pyrophosphatase); 5'-nucleotidase (5'-NT) (EC 3.1.3.5)]	BABU (29176613)	3.6.1.45; 3.1.3.5	nucleotide catabolic process [GO:0009166]	Nucleotide metabolism	Metabolism of cofactors and vitamins		2707	363.451	0.0100541
STEP 8	eno	P0A6P9	Enolase	wbbK	P37751	Putative glycosyltransferase WbbK	HU (19402753)		lipopolysaccharide biosynthetic process [GO:0009103]				3849	61.4541	0.00153486
STEP 8	eno	P0A6P9	Enolase	xylF	P37387	D-xylose-binding periplasmic protein	BABU (29176613)		D-xylose metabolic process [GO:0042732]; D-xylose transmembrane transport [GO:0015753]	Membrane transport			910	94.0215	0.0126402
STEP 8	eno	P0A6P9	Enolase	yaaJ	P30143	Uncharacterized transporter YaaJ	BABU (29176613)	NA	NA	NA	NA	NA	1784	0	0
STEP 8	eno	P0A6P9	Enolase	yadG	P36879	Uncharacterized ABC transporter ATP-binding protein YadG	HU (19402753)	NA	response to X-ray [GO:0010165]	NA	NA	NA	3784	272.163	0.00752881
STEP 8	eno	P0A6P9	Enolase	yagG	P75683	Putative glycoside/cation symporter YagG	BABU (29176613)		carbohydrate transport [GO:0008643]; organic substance transport [GO:0071702]; sodium ion transport [GO:0006814]				2580	0	0
STEP 8	eno	P0A6P9	Enolase	ybaL	P39830	Putative cation/proton antiporter YbaL	BABU (29176613)		potassium ion transport [GO:0006813]				2889	86.317	0.00238777
STEP 8	eno	P0A6P9	Enolase	ybcJ	P0AAS7	Uncharacterized protein YbcJ	HU (19402753)	NA	translation [GO:0006412]	NA	NA	NA	1519	408.065	0.0112882
STEP 8	eno	P0A6P9	Enolase	yciS	P0ACV4	Lipopolysaccharide assembly protein A	HU (19402753)		lipopolysaccharide metabolic process [GO:0008653]				225	58.3894	0.00124013
STEP 8	eno	P0A6P9	Enolase	ydaN	P64423	Zinc transport protein ZntB	BABU (29176613)		zinc ion import across plasma membrane [GO:0071578]; zinc ion transmembrane transport [GO:0071577]				3047	8.87473	0.00018849
STEP 8	eno	P0A6P9	Enolase	ydjL	P77539	Uncharacterized zinc-type alcohol dehydrogenase-like protein YdjL	HU (19402753)	NA	NA	NA	NA	NA	3172	0	0
STEP 8	eno	P0A6P9	Enolase	yfdH	P77293	Prophage bactoprenol glucosyl transferase homolog (EC 2.4.1.-) (Bactoprenol glucosyl transferase homolog from prophage CPS-53)	BABU (29176613)	2.4.1.-					3683	3.50256	0.000470882
STEP 8	eno	P0A6P9	Enolase	yhdP	P46474	Uncharacterized protein YhdP	HU (19402753)	NA	NA	NA	NA	NA	907	0.726067	2.00851e-05
STEP 8	eno	P0A6P9	Enolase	yhjD	P37642	Inner membrane protein YhjD	HU (19402753)		lipopolysaccharide transport [GO:0015920]				2909	25.1823	0.000696616
STEP 8	eno	P0A6P9	Enolase	yiaD	P37665	Probable lipoprotein YiaD	BABU (29176613)						2190	344.244	0.00859772
STEP 8	eno	P0A6P9	Enolase	yihP	P32137	Putative 2,3-dihydroxypropane-1-sulfonate exporter	BABU (29176613)		carbohydrate transport [GO:0008643]; organic substance transport [GO:0071702]; sodium ion transport [GO:0006814]				2580	0	0
STEP 8	eno	P0A6P9	Enolase	ynaI	P0AEB5	Low conductance mechanosensitive channel YnaI	BABU (29176613)		ion transport [GO:0006811]; transmembrane transport [GO:0055085]				3455	2.34859	4.98816e-05
STEP 8	eno	P0A6P9	Enolase	ynhG	P76193	Probable L,D-transpeptidase YnhG (EC 2.-.-.-)	BABU (29176613)	2.-.-.-	cell wall organization [GO:0071555]; peptidoglycan biosynthetic process [GO:0009252]; peptidoglycan-protein cross-linking [GO:0018104]; regulation of cell shape [GO:0008360]				2353	516.275	0.0142817
STEP 8	eno	P0A6P9	Enolase	yqhD	Q46856	Alcohol dehydrogenase YqhD (EC 1.1.1.-)	HU (19402753)	1.1.1.-	response to reactive oxygen species [GO:0000302]	Carbohydrate metabolism			1138	1051.82	1.12019
STEP 8	eno	P0A6P9	Enolase	yqiK	P77306	Inner membrane protein YqiK	BABU (29176613)						1599	0	0
STEP 9	pykF	P0AD61	Pyruvate kinase I	blc	P0A901	Outer membrane lipoprotein Blc	HU (19402753)		cellular response to DNA damage stimulus [GO:0006974]; lipid metabolic process [GO:0006629]; response to reactive oxygen species [GO:0000302]				1104	49.5341	0.00556444
STEP 9	pykF	P0AD61	Pyruvate kinase I	cpdB	P08331	2',3'-cyclic-nucleotide 2'-phosphodiesterase/3'-nucleotidase (EC 3.1.3.6) (EC 3.1.4.16)	BABU (29176613)	3.1.3.6/3.1.4.16	cellular response to DNA damage stimulus [GO:0006974]; nucleotide catabolic process [GO:0009166]	Nucleotide metabolism			2707	134.025	0.0180182
STEP 9	pykA	P21599	Pyruvate kinase II	cpoB	P45955	Cell division coordinator CpoB	BABU (29176613)		cell division [GO:0051301]; FtsZ-dependent cytokinesis [GO:0043093]; protein homooligomerization [GO:0051260]; protein trimerization [GO:0070206]				1768	1384.65	0.727936
STEP 9	pykF	P0AD61	Pyruvate kinase I	dppB	P0AEF8	Dipeptide transport system permease protein DppB	BABU (29176613)		protein transport [GO:0015031]	Membrane transport			2945	14.9944	0.00168441
STEP 9	pykF	P0AD61	Pyruvate kinase I	exbB	P0ABU7	Biopolymer transport protein ExbB	HU (19402753)		bacteriocin transport [GO:0043213]; protein import [GO:0017038]; protein stabilization [GO:0050821]				1955	818.809	0.0919814
STEP 9	pykF	P0AD61	Pyruvate kinase I	fkpA	P45523	FKBP-type peptidyl-prolyl cis-trans isomerase FkpA (PPIase) (EC 5.2.1.8) (Rotamase)	BABU (29176613)	5.2.1.8	protein refolding [GO:0042026]				2421	5679.29	0.637987
STEP 9	pykA	P21599	Pyruvate kinase II	ftsB	P0A6S5	Cell division protein FtsB	BABU (29176613)		cell division [GO:0051301]; FtsZ-dependent cytokinesis [GO:0043093]				2906	27.5364	0.0144764
STEP 9	pykF	P0AD61	Pyruvate kinase I	ftsI	P0AD68	Peptidoglycan D,D-transpeptidase FtsI (EC 3.4.16.4) (Essential cell division protein FtsI) (Murein transpeptidase) (Penicillin-binding protein 3) (PBP-3) (Peptidoglycan synthase FtsI)	BABU (29176613)	3.4.16.4	cellular response to DNA damage stimulus [GO:0006974]; phosphate ion transmembrane transport [GO:0035435]; phosphate ion transport [GO:0006817]; regulation of phosphatase activity [GO:0010921]; response to radiation [GO:0009314]	Glycan biosynthesis and metabolism			3248	11.4843	0.00154394
STEP 9	pykA	P21599	Pyruvate kinase II	gatD	P0A9S3	Galactitol 1-phosphate 5-dehydrogenase (EC 1.1.1.251)	HU (19402753)	1.1.1.251	galactitol catabolic process [GO:0019404]	Carbohydrate metabolism			3172	128.319	0.0674596
STEP 9	pykF	P0AD61	Pyruvate kinase I	ggt	P18956	Glutathione hydrolase proenzyme (EC 3.4.19.13) (Gamma-glutamyltranspeptidase proenzyme) (GGT) (EC 2.3.2.2) [Cleaved into: Glutathione hydrolase large chain; Glutathione hydrolase small chain]	BABU (29176613)	3.4.19.13/2.3.2.2	amino acid salvage [GO:0043102]; glutathione biosynthetic process [GO:0006750]; glutathione catabolic process [GO:0006751]; self proteolysis [GO:0097264]	Metabolism of other amino acids			2428	172.186	0.0193426
STEP 9	pykF	P0AD61	Pyruvate kinase I	glgP	P0AC86	Glycogen phosphorylase (EC 2.4.1.1)	HU (19402753)	2.4.1.1	glycogen catabolic process [GO:0005980]	Carbohydrate metabolism			2605	134.66	0.0151271
STEP 9	pykF	P0AD61	Pyruvate kinase I	glpF	P0AER0	Glycerol uptake facilitator protein (Aquaglyceroporin)	BABU (29176613)		cellular response to mercury ion [GO:0071288]; glycerol transport [GO:0015793]; water transport [GO:0006833]				2572	45.6612	0.00613865
STEP 9	pykF	P0AD61	Pyruvate kinase I	glpT	P08194	Glycerol-3-phosphate transporter (G-3-P transporter) (G-3-P permease)	BABU (29176613)		glycerol-3-phosphate transmembrane transport [GO:0015794]; glycerol metabolic process [GO:0006071]; glycerol transport [GO:0015793]				2446	53.435	0.00600266
STEP 9	pykA	P21599	Pyruvate kinase II	gspF	P41441	Putative type II secretion system protein F (T2SS protein F) (General secretion pathway protein F) (Protein transport protein HofF)	BABU (29176613)		protein secretion by the type II secretion system [GO:0015628]				2023	0	0
STEP 9	pykF	P0AD61	Pyruvate kinase I	hupA	P0ACF0	DNA-binding protein HU-alpha (HU-2) (NS2)	HU (19402753)		cellular response to DNA damage stimulus [GO:0006974]; chromosome condensation [GO:0030261]; transcription, DNA-templated [GO:0006351]				3245	132932	14.933
STEP 9	pykF	P0AD61	Pyruvate kinase I	hupB	P0ACF4	DNA-binding protein HU-beta (HU-1) (NS1)	HU (19402753)		chromosome condensation [GO:0030261]; transcription, DNA-templated [GO:0006351]				3245	41918.4	4.70893
STEP 9	pykA	P21599	Pyruvate kinase II	infB	P0A705	Translation initiation factor IF-2	HU (19402753)		translational initiation [GO:0006413]				3926	3047.25	1.602
STEP 9	pykA	P21599	Pyruvate kinase II	lnt	P23930	Apolipoprotein N-acyltransferase (ALP N-acyltransferase) (EC 2.3.1.269) (Copper homeostasis protein CutE)	RAJAGOPALA (24561554)	2.3.1.269	lipoprotein biosynthetic process [GO:0042158]				2101	47.1903	0.0248088
STEP 9	pykA	P21599	Pyruvate kinase II	lptA	P0ADV1	Lipopolysaccharide export system protein LptA	BABU (29176613)		Gram-negative-bacterium-type cell outer membrane assembly [GO:0043165]; lipopolysaccharide transport [GO:0015920]				1496	1082.96	0.569333
STEP 9	pykA	P21599	Pyruvate kinase II	lpxK	P27300	Tetraacyldisaccharide 4'-kinase (EC 2.7.1.130) (Lipid A 4'-kinase)	BABU (29176613)	2.7.1.130	lipid A biosynthetic process [GO:0009245]; lipopolysaccharide core region biosynthetic process [GO:0009244]	Glycan biosynthesis and metabolism			1768	14.3547	0.00754653
STEP 9	pykA	P21599	Pyruvate kinase II	malX	P19642	PTS system maltose-specific EIICB component [Includes: Maltose permease IIC component (PTS system maltose-specific EIIC component); Maltose-specific phosphotransferase enzyme IIB component (EC 2.7.1.208) (PTS system maltose-specific EIIB component)]	RAJAGOPALA (24561554)	2.7.1.208	carbohydrate utilization [GO:0009758]; phosphoenolpyruvate-dependent sugar phosphotransferase system [GO:0009401]	Carbohydrate metabolism	Membrane transport		1310	0	0
STEP 9	pykF	P0AD61	Pyruvate kinase I	mdtE	P37636	Multidrug resistance protein MdtE	BABU (29176613)		bile acid and bile salt transport [GO:0015721]; response to antibiotic [GO:0046677]; response to toxic substance [GO:0009636]; xenobiotic detoxification by transmembrane export across the plasma membrane [GO:1990961]				2779	12.9375	0.00145334
STEP 9	pykF	P0AD61	Pyruvate kinase I	mrdA	P0AD65	Peptidoglycan D,D-transpeptidase MrdA (EC 3.4.16.4) (Penicillin-binding protein 2) (PBP-2)	BABU (29176613)	3.4.16.4	cell division [GO:0051301]; cell wall organization [GO:0071555]; division septum assembly [GO:0000917]; FtsZ-dependent cytokinesis [GO:0043093]; peptidoglycan biosynthetic process [GO:0009252]; regulation of cell shape [GO:0008360]; response to drug [GO:0042493]	Glycan biosynthesis and metabolism			3248	7.46701	0.000838811
STEP 9	pykF	P0AD61	Pyruvate kinase I	mreC	P16926	Cell shape-determining protein MreC (Cell shape protein MreC) (Rod shape-determining protein MreC)	BABU (29176613)		establishment or maintenance of cell polarity regulating cell shape [GO:0071963]; regulation of cell shape [GO:0008360]				2592	51.4967	0.00578492
STEP 9	pykF	P0AD61	Pyruvate kinase I	murF	P11880	UDP-N-acetylmuramoyl-tripeptide--D-alanyl-D-alanine ligase (EC 6.3.2.10) (D-alanyl-D-alanine-adding enzyme) (UDP-MurNAc-pentapeptide synthetase)	HU (19402753)	6.3.2.10	cell cycle [GO:0007049]; cell division [GO:0051301]; cell wall organization [GO:0071555]; peptidoglycan biosynthetic process [GO:0009252]; regulation of cell shape [GO:0008360]	Glycan biosynthesis and metabolism	Amino acid metabolism		3294	530.494	0.0595934
STEP 9	pykF	P0AD61	Pyruvate kinase I	napA	P33937	Periplasmic nitrate reductase (EC 1.9.6.1)	BABU (29176613)	1.9.6.1		Energy metabolism			2349	0.696762	7.82712e-05
STEP 9	pykF	P0AD61	Pyruvate kinase I	nrdD	P28903	Anaerobic ribonucleoside-triphosphate reductase (EC 1.1.98.6) (Class III ribonucleoside-triphosphate reductase)	HU (19402753)	1.1.98.6	2'-deoxyribonucleotide biosynthetic process [GO:0009265]; DNA replication [GO:0006260]; nucleobase-containing small molecule interconversion [GO:0015949]	Nucleotide metabolism			1524	30.1178	0.0033833
STEP 9	pykA	P21599	Pyruvate kinase II	pflB	P09373	Formate acetyltransferase 1 (EC 2.3.1.54) (Pyruvate formate-lyase 1)	RAJAGOPALA (24561554)	2.3.1.54	glucose metabolic process [GO:0006006]; threonine catabolic process [GO:0006567]	Carbohydrate metabolism			1223	4615.03	0.620441
STEP 9	pykA	P21599	Pyruvate kinase II	pflB	P09373	Formate acetyltransferase 1 (EC 2.3.1.54) (Pyruvate formate-lyase 1)	HU (19402753)	2.3.1.54	glucose metabolic process [GO:0006006]; threonine catabolic process [GO:0006567]	Carbohydrate metabolism			1223	4615.03	0.620441
STEP 9	pykA	P21599	Pyruvate kinase II	pgsA	P0ABF8	CDP-diacylglycerol--glycerol-3-phosphate 3-phosphatidyltransferase (EC 2.7.8.5) (Phosphatidylglycerophosphate synthase) (PGP synthase)	BABU (29176613)	2.7.8.5	glycerophospholipid biosynthetic process [GO:0046474]; phosphatidylglycerol biosynthetic process [GO:0006655]	Lipid metabolism			3742	0	0
STEP 9	pykA	P21599	Pyruvate kinase II	ppiD	P0ADY1	Peptidyl-prolyl cis-trans isomerase D (PPIase D) (EC 5.2.1.8) (Rotamase D)	BABU (29176613)	5.2.1.8	chaperone-mediated protein folding [GO:0061077]				3272	1056.77	0.555565
STEP 9	pykF	P0AD61	Pyruvate kinase I	ppiD	P0ADY1	Peptidyl-prolyl cis-trans isomerase D (PPIase D) (EC 5.2.1.8) (Rotamase D)	BABU (29176613)	5.2.1.8	cell wall organization [GO:0071555]; peptidoglycan biosynthetic process [GO:0009252]; regulation of cell shape [GO:0008360]; response to antibiotic [GO:0046677]; response to drug [GO:0042493]				3272	1056.77	0.118713
STEP 9	pykF	P0AD61	Pyruvate kinase I	pstS	P0AG82	Phosphate-binding protein PstS (PBP)	BABU (29176613)		anaerobic respiration [GO:0009061]; Mo-molybdopterin cofactor biosynthetic process [GO:0006777]; nitrate assimilation [GO:0042128]	Membrane transport			3148	305.185	0.0410288
STEP 9	pykF	P0AD61	Pyruvate kinase I	ptsH	P0AA04	Phosphocarrier protein HPr (Histidine-containing protein)	BABU (29176613)		negative regulation of kinase activity [GO:0033673]; phosphoenolpyruvate-dependent sugar phosphotransferase system [GO:0009401]; positive regulation of glycogen catabolic process [GO:0045819]	Membrane transport			2504	24850.1	2.79156
STEP 9	pykF	P0AD61	Pyruvate kinase I	rplA	P0A7L0	50S ribosomal protein L1 (Large ribosomal subunit protein uL1)	HU (19402753)		maturation of LSU-rRNA [GO:0000470]; negative regulation of translational initiation [GO:0045947]; ribosomal large subunit assembly [GO:0000027]; translation [GO:0006412]	Translation			3959	28501.7	3.20176
STEP 9	pykF	P0AD61	Pyruvate kinase I	rplB	P60422	50S ribosomal protein L2 (Large ribosomal subunit protein uL2)	HU (19402753)		cytoplasmic translation [GO:0002181]; ribosomal large subunit assembly [GO:0000027]	Translation			3960	14190.9	1.59415
STEP 9	pykF	P0AD61	Pyruvate kinase I	rplD	P60723	50S ribosomal protein L4 (Large ribosomal subunit protein uL4)	HU (19402753)		DNA-templated transcription, termination [GO:0006353]; negative regulation of endoribonuclease activity [GO:0060702]; negative regulation of transcription, DNA-templated [GO:0045892]; negative regulation of translation [GO:0017148]; response to antibiotic [GO:0046677]; ribosome assembly [GO:0042255]; translation [GO:0006412]	Translation			3961	21083.7	2.36845
STEP 9	pykF	P0AD61	Pyruvate kinase I	rplI	P0A7R1	50S ribosomal protein L9 (Large ribosomal subunit protein bL9)	HU (19402753)		translation [GO:0006412]	Translation			3559	34888.8	3.91925
STEP 9	pykF	P0AD61	Pyruvate kinase I	rplM	P0AA10	50S ribosomal protein L13 (Large ribosomal subunit protein uL13)	HU (19402753)		negative regulation of translation [GO:0017148]; translation [GO:0006412]	Translation			3958	31491.8	3.53765
STEP 9	pykF	P0AD61	Pyruvate kinase I	rplP	P0ADY7	50S ribosomal protein L16 (Large ribosomal subunit protein uL16)	HU (19402753)		ribosomal large subunit assembly [GO:0000027]; translation [GO:0006412]	Translation			3961	33115.2	3.72001
STEP 9	pykF	P0AD61	Pyruvate kinase I	rplQ	P0AG44	50S ribosomal protein L17 (Large ribosomal subunit protein bL17)	HU (19402753)		ribosomal large subunit assembly [GO:0000027]; translation [GO:0006412]	Translation			3771	18397.5	2.06669
STEP 9	pykF	P0AD61	Pyruvate kinase I	rplS	P0A7K6	50S ribosomal protein L19 (Large ribosomal subunit protein bL19)	HU (19402753)		ribosomal large subunit assembly [GO:0000027]; translation [GO:0006412]	Translation			3749	5503.06	0.618189
STEP 9	pykF	P0AD61	Pyruvate kinase I	rplX	P60624	50S ribosomal protein L24 (Large ribosomal subunit protein uL24)	HU (19402753)		ribosomal large subunit assembly [GO:0000027]; translation [GO:0006412]	Translation			3952	49826.2	5.59726
STEP 9	pykF	P0AD61	Pyruvate kinase I	rplY	P68919	50S ribosomal protein L25 (Large ribosomal subunit protein bL25)	HU (19402753)		negative regulation of translation [GO:0017148]; response to radiation [GO:0009314]; ribosomal large subunit assembly [GO:0000027]; translation [GO:0006412]	Translation			2936	20176.3	2.26652
STEP 9	pykF	P0AD61	Pyruvate kinase I	rpsM	P0A7S9	30S ribosomal protein S13 (Small ribosomal subunit protein uS13)	HU (19402753)		translation [GO:0006412]	Translation			3945	23449.5	2.63422
STEP 9	pykF	P0AD61	Pyruvate kinase I	rpsS	P0A7U3	30S ribosomal protein S19 (Small ribosomal subunit protein uS19)	HU (19402753)		ribosomal small subunit assembly [GO:0000028]; translation [GO:0006412]	Translation			3949	19008.1	2.13529
STEP 9	pykF	P0AD61	Pyruvate kinase I	secD	P0AG90	Protein translocase subunit SecD (Sec translocon accessory complex subunit SecD)	BABU (29176613)		chaperone-mediated protein folding [GO:0061077]	Folding, sorting and degradation			3068	429.881	0.048291
STEP 9	pykA	P21599	Pyruvate kinase II	secE	P0AG96	Protein translocase subunit SecE	BABU (29176613)		intracellular protein transmembrane transport [GO:0065002]; intracellular protein transport [GO:0006886]; protein insertion into membrane from inner side [GO:0032978]; protein secretion [GO:0009306]; protein transport by the Sec complex [GO:0043952]; SRP-dependent cotranslational protein targeting to membrane, translocation [GO:0006616]	Folding, sorting and degradation			3090	151.946	0.0798809
STEP 9	pykA	P21599	Pyruvate kinase II	tig	P0A850	Trigger factor (TF) (EC 5.2.1.8) (PPIase)	HU (19402753)	5.2.1.8	de novo' cotranslational protein folding [GO:0051083]; cell cycle [GO:0007049]; cell division [GO:0051301]; chaperone-mediated protein folding [GO:0061077]; protein transport [GO:0015031]; protein unfolding [GO:0043335]; response to heat [GO:0009408]				3405	24928.5	13.1054
STEP 9	pykF	P0AD61	Pyruvate kinase I	tig	P0A850	Trigger factor (TF) (EC 5.2.1.8) (PPIase)	HU (19402753)	5.2.1.8	'de novo' cotranslational protein folding [GO:0051083]; cell cycle [GO:0007049]; cell division [GO:0051301]; chaperone-mediated protein folding [GO:0061077]; protein transport [GO:0015031]; protein unfolding [GO:0043335]; response to heat [GO:0009408]				3405	24928.5	2.80036
STEP 9	pykA	P21599	Pyruvate kinase II	tolB	P0A855	Tol-Pal system protein TolB	BABU (29176613)		bacteriocin transport [GO:0043213]; cell cycle [GO:0007049]; cell division [GO:0051301]; cellular response to bacteriocin [GO:0071237]; protein import [GO:0017038]; protein transport [GO:0015031]				2598	1689.91	0.888417
STEP 9	pykA	P21599	Pyruvate kinase II	tolQ	P0ABU9	Tol-Pal system protein TolQ	BABU (29176613)		bacteriocin transport [GO:0043213]; cell cycle [GO:0007049]; cell division [GO:0051301]; protein import [GO:0017038]				1955	267.63	0.140698
STEP 9	pykA	P21599	Pyruvate kinase II	trg	P05704	Methyl-accepting chemotaxis protein III (MCP-III) (Ribose and galactose chemoreceptor protein)	BABU (29176613)		chemotaxis [GO:0006935]; signal transduction [GO:0007165]				2030	0.19193	0.000100901
STEP 9	pykA	P21599	Pyruvate kinase II	trxA	P0AA25	Thioredoxin 1 (Trx-1)	KUMAR (15004283)		cell redox homeostasis [GO:0045454]; glycerol ether metabolic process [GO:0006662]; positive regulation of DNA-directed DNA polymerase activity [GO:1900264]; viral process [GO:0016032]				3237	20951.3	2.81668
STEP 9	pykA	P21599	Pyruvate kinase II	usg	P08390	USG-1 protein	RAJAGOPALA (24561554)		cellular amino acid biosynthetic process [GO:0008652]				3614	455.957	0.239705
STEP 9	pykF	P0AD61	Pyruvate kinase I	yadH	P0AFN6	Inner membrane transport permease YadH	BABU (29176613)		intracellular protein transmembrane transport [GO:0065002]; protein targeting [GO:0006605]; protein transport [GO:0015031]; protein transport by the Sec complex [GO:0043952]				3080	0	0
STEP 9	pykF	P0AD61	Pyruvate kinase I	ybaL	P39830	Putative cation/proton antiporter YbaL	BABU (29176613)		potassium ion transport [GO:0006813]				2889	86.317	0.00969647
STEP 9	pykF	P0AD61	Pyruvate kinase I	ybgI	P0AFP6	GTP cyclohydrolase 1 type 2 homolog (Radiation resistance protein YbgI)	HU (19402753)		DNA repair [GO:0006281]; protein hexamerization [GO:0034214]; response to ionizing radiation [GO:0010212]				3070	4327.41	0.486123
STEP 9	pykF	P0AD61	Pyruvate kinase I	ybiF	P0AA67	Threonine/homoserine exporter RhtA	SHATSKY (26873250)		homoserine transport [GO:0042968]; threonine transport [GO:0015826]				853	0	0
STEP 9	pykF	P0AD61	Pyruvate kinase I	ybiN	P75782	Ribosomal RNA large subunit methyltransferase F (EC 2.1.1.181) (23S rRNA mA1618 methyltransferase) (rRNA adenine N-6-methyltransferase)	HU (19402753)	2.1.1.181	rRNA base methylation [GO:0070475]				853	22.5217	0.00252999
STEP 9	pykA	P21599	Pyruvate kinase II	yggR	P52052	Uncharacterized protein YggR	RAJAGOPALA (24561554)	NA	NA	NA	NA	NA	NA	0	0
STEP 9	pykA	P21599	Pyruvate kinase II	yggR	P52052	Uncharacterized protein YggR	HU (19402753)	NA	NA	NA	NA	NA	NA	0	0
STEP 9	pykA	P21599	Pyruvate kinase II	yiaD	P37665	Probable lipoprotein YiaD	BABU (29176613)						2190	344.244	0.180975
STEP 9	pykA	P21599	Pyruvate kinase II	yodC	P64517	Uncharacterized protein YodC	HU (19402753)	NA	NA	NA	NA	NA	106	22.3243	0.0117363
STEP 9	pykF	P0AD61	Pyruvate kinase I	ypdA	P0AA93	Sensor histidine kinase YpdA (EC 2.7.13.3)	BABU (29176613)	2.7.13.3	cellular response to nutrient [GO:0031670]; cell wall organization [GO:0071555]; signal transduction by protein phosphorylation [GO:0023014]				1174	0	0

## Sheet: S2 overlapping PPIs
GLYCOLYTIC PATHWAY STEP	GLYCOLYTIC ENZYME	UNIPROT ID (GLYCOLYTIC ENZYME)	PROTEIN NAME (GLYCOLYTIC ENZYME)	INTERACTOR	UNIPROT ID (INTERACTOR)	PROTEIN NAME (INTERACTOR)	PRIMARY LITERATURE SOURCE	SECOND LITERATURE SOURCE (EVIDENCE)	ONE LINE EXPLANATION
STEP 2	pfkA	P0A796	ATP-dependent 6-phosphofructokinase isozyme 1	moeA	P12281	Molybdopterin molybdenumtransferase (MPT Mo-transferase) (EC 2.10.1.1)	BUTLAND/RAJAGOPALA	NA	NA
STEP 2	pfkA	P0A796	ATP-dependent 6-phosphofructokinase isozyme 1	ucpA	P37440	Oxidoreductase UcpA (EC 1.-.-.-)	HU/RAJAGOPALA	NA	NA
STEP 3	fbaA	P0AB71	Fructose-bisphosphate aldolase class 2	treA	P13482	Periplasmic trehalase (EC 3.2.1.28) (Alpha,alpha-trehalase) (Alpha,alpha-trehalose glucohydrolase) (Tre37A)	HU/SHATSKY (OTHER)	31356779	fbaA and periplasm word mentioned in the abstract and treA full name is periplasmic trehalase.
STEP 5	gapA	P0A9B2	Glyceraldehyde-3-phosphate dehydrogenase A	yidC	P25714	Membrane protein insertase YidC (Foldase YidC) (Inner membrane protein YidC) (Membrane integrase YidC) (Oxa1Ec)	BABU/BLOOIS (OTHER)	NA	NA
STEP 6	pgk	P0A799	Phosphoglycerate kinase	usg	P08390	USG-1 protein	RAJAGOPALA/LASSERRE (OTHER)	NA	NA
STEP 7	gpmA	P62707	2,3-bisphosphoglycerate-dependent phosphoglycerate mutase	nagC	P0AF20	N-acetylglucosamine repressor	HU/SHATSKY (OTHER)	NA	NA
STEP 7	gpmA	P62707	2,3-bisphosphoglycerate-dependent phosphoglycerate mutase	gpmI	P37689	2,3-bisphosphoglycerate-independent phosphoglycerate mutase (BPG-independent PGAM) (Phosphoglyceromutase) (iPGM) (EC 5.4.2.12)	RAJAGOPALA/LASSERRE (OTHER)	17576516/12076796	Both proteins mentioned in the same abstract
STEP 7	gpmI	P37689	2,3-bisphosphoglycerate-independent phosphoglycerate mutase	gpmA	P62707	2,3-bisphosphoglycerate-dependent phosphoglycerate mutase (BPG-dependent PGAM) (PGAM) (Phosphoglyceromutase) (dPGM) (EC 5.4.2.11)	RAJAGOPALA/LASSERRE (OTHER)	17576516/12076796	Both proteins mentioned in the same abstract
STEP 8	eno	P0A6P9	Enolase	rne	P21513	Ribonuclease E (RNase E) (EC 3.1.26.12)	HU/RAJAGOPALA/SHATSKY (OTHER)	22198292	Both proteins mentioned in the same abstract.
STEP 8	eno	P0A6P9	Enolase	pnp	P05055	Polyribonucleotide nucleotidyltransferase (EC 2.7.7.8) (Polynucleotide phosphorylase) (PNPase)	HU/SHATSKY (OTHER)	NA	NA
STEP 9	pykA	P21599	Pyruvate kinase II	pflB	P09373	Formate acetyltransferase 1 (EC 2.3.1.54) (Pyruvate formate-lyase 1)	HU/RAJAGOPALA	14673546	Pyruvate kinase and pflB mentioned in the same abstract.
STEP 9	pykA	P21599	Pyruvate kinase II	yggR	P52052	Uncharacterized protein YggR	HU/RAJAGOPALA	NA	NA
